# Supplementary material for: Integrative analysis of transcriptomics and proteomics of skeletal muscles of the Chinese indigenous Shaziling pig compared with the Yorkshire breed
Source: BMC Genet. 2016 Jun 13;17:80. doi: 10.1186/s12863-016-0389-y (PMC4906580; doi:10.1186/s12863-016-0389-y)
Supplement: Additional file 1: Table S1. — KEGG Pathway information of unigenes. (XLS 705 kb) [file 12863_2016_389_MOESM1_ESM.xls]

PATHWAY_ID	PATHWAY_DES	Mapped_KO	ALL pathway KO	Unigene_NUM	KO_LIST	Unigene_LIST
ko01100	Metabolic pathways	411	2067	1013	K00012,K00019,K00021,K00029,K00030,K00031,K00036,K00037,K00044,K00079,K00084,K00088,K00128,K00129,K00135,K00140,K00149,K00157,K00161,K00164,K00207,K00213,K00222,K00228,K00231,K00232,K00254,K00255,K00261,K00274,K00275,K00276,K00281,K00286,K00288,K00294,K00297,K00318,K00323,K00382,K00415,K00416,K00458,K00461,K00472,K00486,K00509,K00511,K00545,K00548,K00558,K00560,K00605,K00613,K00615,K00622,K00627,…	A1-A2-A3_no_rRNA.1_(paired)_contig_22217,A1-A2-A3_no_rRNA.1_(paired)_contig_38297,A1-A2-A3_no_rRNA.1_(paired)_contig_8485,First_Contig610,A1-A2-A3_no_rRNA.1_(paired)_contig_37415,A1-A2-A3_no_rRNA.1_(paired)_contig_61547,First_Contig1705,A1-A2-A3_no_rRNA.1_(paired)_contig_76450,First_Contig2061,A1-A2-A3_no_rRNA.1_(paired)_contig_3893,A1-A2-A3_no_rRNA.1_(paired)_contig_8344,A1-A2-A3_no_rRNA.1_(pair…	A1-A2-A3_no_rRNA.1_(paired)_contig_8913,A1-A2-A3_no_rRNA.1_(paired)_contig_35303,A1-A2-A3_no_rRNA.1_(paired)_contig_56178,A1-A2-A3_no_rRNA.1_(paired)_contig_29677,A1-A2-A3_no_rRNA.1_(paired)_contig_43896,A1-A2-A3_no_rRNA.1_(paired)_contig_9075,A1-A2-A3_no_rRNA.1_(paired)_contig_39761,A1-A2-A3_no_rRNA.1_(paired)_contig_52318,First_Contig2184,A1-A2-A3_no_rRNA.1_(paired)_contig_29778,A1-A2-A3_no_rRN…
ko04151	PI3K-Akt signaling pathway	136	226	269	K00693,K00922,K01110,K01596,K02161,K02539,K02580,K02649,K03083,K03099,K03259,K03456,K03900,K04079,K04275,K04289,K04354,K04357,K04358,K04361,K04362,K04363,K04366,K04368,K04371,K04382,K04392,K04447,K04456,K04467,K04503,K04527,K04536,K04538,K04570,K04659,K04688,K04735,K05055,K05057,K05070,K05071,K05080,K05087,K05089,K05090,K05091,K05095,K05098,K05099,K05103,K05121,K05130,K05448,K05449,K05450,K05453,…	A1-A2-A3_no_rRNA.1_(paired)_contig_38297,First_Contig2061,A1-A2-A3_no_rRNA.1_(paired)_contig_3893,A1-A2-A3_no_rRNA.1_(paired)_contig_8344,A1-A2-A3_no_rRNA.1_(paired)_contig_135,A1-A2-A3_no_rRNA.1_(paired)_contig_53000,A1-A2-A3_no_rRNA.1_(paired)_contig_2226,A1-A2-A3_no_rRNA.1_(paired)_contig_47315,A1-A2-A3_no_rRNA.1_(paired)_contig_65065,A1-A2-A3_no_rRNA.1_(paired)_contig_1737,A1-A2-A3_no_rRNA.1_…
ko05166	HTLV-I infection	111	199	197	K00408,K00444,K00787,K00922,K02085,K02105,K02180,K02216,K02235,K02324,K02325,K02327,K02328,K02330,K02353,K02354,K02375,K02376,K02432,K02537,K02580,K02649,K02678,K03083,K03160,K03348,K03349,K03350,K03351,K03352,K03353,K03354,K03355,K03506,K04345,K04348,K04363,K04376,K04386,K04388,K04416,K04421,K04430,K04446,K04448,K04456,K04466,K04467,K04498,K04500,K04501,K04503,K04570,K04728,K04735,K05070,K05089,…	A1-A2-A3_no_rRNA.1_(paired)_contig_61547,A1-A2-A3_no_rRNA.1_(paired)_contig_8344,A1-A2-A3_no_rRNA.1_(paired)_contig_135,A1-A2-A3_no_rRNA.1_(paired)_contig_2226,A1-A2-A3_no_rRNA.1_(paired)_contig_7503,A1-A2-A3_no_rRNA.1_(paired)_contig_25831,A1-A2-A3_no_rRNA.1_(paired)_contig_34111,A1-A2-A3_no_rRNA.1_(paired)_contig_33597,A1-A2-A3_no_rRNA.1_(paired)_contig_65951,A1-A2-A3_no_rRNA.1_(paired)_contig_…
ko04010	MAPK signaling pathway	107	181	188	K02187,K02580,K02677,K03099,K03175,K03283,K04345,K04346,K04348,K04350,K04352,K04353,K04356,K04357,K04358,K04360,K04361,K04362,K04363,K04365,K04366,K04368,K04371,K04372,K04373,K04376,K04380,K04386,K04388,K04392,K04403,K04404,K04406,K04407,K04408,K04409,K04412,K04414,K04415,K04416,K04420,K04421,K04422,K04423,K04424,K04425,K04426,K04427,K04428,K04429,K04430,K04431,K04433,K04434,K04436,K04437,K04438,…	First_Contig2061,A1-A2-A3_no_rRNA.1_(paired)_contig_135,A1-A2-A3_no_rRNA.1_(paired)_contig_30807,A1-A2-A3_no_rRNA.1_(paired)_contig_12580,A1-A2-A3_no_rRNA.1_(paired)_contig_17783,A1-A2-A3_no_rRNA.1_(paired)_contig_943,A1-A2-A3_no_rRNA.1_(paired)_contig_27150,A1-A2-A3_no_rRNA.1_(paired)_contig_6499,A1-A2-A3_no_rRNA.1_(paired)_contig_67550,A1-A2-A3_no_rRNA.1_(paired)_contig_2024,A1-A2-A3_no_rRNA.1_…
ko04510	Focal adhesion	103	133	255	K00907,K00922,K01110,K02105,K02161,K02649,K02677,K03083,K03099,K03853,K03900,K04353,K04357,K04361,K04363,K04365,K04366,K04368,K04371,K04392,K04409,K04437,K04438,K04440,K04448,K04456,K04503,K04513,K04514,K04659,K05083,K05087,K05089,K05098,K05099,K05448,K05449,K05450,K05460,K05635,K05636,K05637,K05692,K05699,K05700,K05703,K05704,K05717,K05719,K05725,K05730,K05732,K05734,K05740,K05760,K06236,K06237,…	A1-A2-A3_no_rRNA.1_(paired)_contig_38297,A1-A2-A3_no_rRNA.1_(paired)_contig_11334,A1-A2-A3_no_rRNA.1_(paired)_contig_2769,First_Contig98,First_Contig2061,A1-A2-A3_no_rRNA.1_(paired)_contig_3893,A1-A2-A3_no_rRNA.1_(paired)_contig_8344,A1-A2-A3_no_rRNA.1_(paired)_contig_135,A1-A2-A3_no_rRNA.1_(paired)_contig_53000,A1-A2-A3_no_rRNA.1_(paired)_contig_76630,A1-A2-A3_no_rRNA.1_(paired)_contig_2226,A1-A…
ko05205	Proteoglycans in cancer	102	---	205	K00408,K00444,K00922,K01116,K01348,K01398,K02105,K02187,K02235,K02354,K02375,K02376,K02432,K02649,K02677,K03099,K03685,K04345,K04361,K04362,K04365,K04366,K04368,K04371,K04392,K04409,K04437,K04441,K04456,K04503,K04513,K04514,K04515,K04688,K04692,K04707,K04958,K04959,K04960,K05083,K05085,K05087,K05098,K05099,K05448,K05460,K05692,K05697,K05704,K05717,K05719,K05725,K05731,K05742,K05760,K05762,K05763,…	First_Contig2061,A1-A2-A3_no_rRNA.1_(paired)_contig_8344,A1-A2-A3_no_rRNA.1_(paired)_contig_42874,A1-A2-A3_no_rRNA.1_(paired)_contig_76630,A1-A2-A3_no_rRNA.1_(paired)_contig_2226,A1-A2-A3_no_rRNA.1_(paired)_contig_14096,A1-A2-A3_no_rRNA.1_(paired)_contig_8227,A1-A2-A3_no_rRNA.1_(paired)_contig_65065,A1-A2-A3_no_rRNA.1_(paired)_contig_25831,A1-A2-A3_no_rRNA.1_(paired)_contig_943,First_Contig163,A1…
ko01110	Biosynthesis of secondary metabolites	101	720	162	K00012,K00021,K00030,K00031,K00036,K00088,K00128,K00149,K00161,K00164,K00213,K00222,K00228,K00231,K00274,K00276,K00286,K00318,K00326,K00382,K00511,K00548,K00615,K00621,K00622,K00627,K00658,K00688,K00700,K00764,K00787,K00789,K00791,K00804,K00820,K00826,K00844,K00849,K00850,K00873,K00884,K00927,K00939,K00940,K00948,K00963,K00965,K00966,K00972,K01062,K01068,K01081,K01091,K01092,K01476,K01490,K01593,…	A1-A2-A3_no_rRNA.1_(paired)_contig_56098,A1-A2-A3_no_rRNA.1_(paired)_contig_70927,A1-A2-A3_no_rRNA.1_(paired)_contig_81793,A1-A2-A3_no_rRNA.1_(paired)_contig_39982,A1-A2-A3_no_rRNA.1_(paired)_contig_397,A1-A2-A3_no_rRNA.1_(paired)_contig_14273,A1-A2-A3_no_rRNA.1_(paired)_contig_7129,A1-A2-A3_no_rRNA.1_(paired)_contig_4643,A1-A2-A3_no_rRNA.1_(paired)_contig_78178,A1-A2-A3_no_rRNA.1_(paired)_contig…
ko04015	Rap1 signaling pathway	98	---	199	K00922,K01116,K02105,K02649,K02677,K04145,K04237,K04266,K04267,K04275,K04289,K04351,K04353,K04357,K04358,K04361,K04362,K04363,K04365,K04366,K04368,K04371,K04392,K04433,K04438,K04441,K04456,K04513,K04527,K04630,K05087,K05089,K05090,K05091,K05095,K05098,K05099,K05103,K05121,K05448,K05449,K05450,K05453,K05460,K05465,K05467,K05629,K05631,K05689,K05690,K05692,K05702,K05704,K05718,K05719,K05731,K05858,…	A1-A2-A3_no_rRNA.1_(paired)_contig_11334,A1-A2-A3_no_rRNA.1_(paired)_contig_67940,A1-A2-A3_no_rRNA.1_(paired)_contig_27644,First_Contig2061,A1-A2-A3_no_rRNA.1_(paired)_contig_135,A1-A2-A3_no_rRNA.1_(paired)_contig_76630,A1-A2-A3_no_rRNA.1_(paired)_contig_2226,A1-A2-A3_no_rRNA.1_(paired)_contig_65065,A1-A2-A3_no_rRNA.1_(paired)_contig_62128,A1-A2-A3_no_rRNA.1_(paired)_contig_25831,A1-A2-A3_no_rRNA…
ko04144	Endocytosis	96	138	182	K00889,K00910,K01115,K01528,K03175,K03283,K04237,K04357,K04361,K04363,K04388,K04500,K04513,K04646,K04677,K04678,K04679,K04705,K04707,K05070,K05085,K05087,K05090,K05091,K05095,K05098,K05099,K05126,K05632,K05633,K05704,K05737,K06069,K06093,K06503,K06643,K06751,K07879,K07888,K07889,K07891,K07904,K07938,K08291,K09526,K10054,K10591,K11247,K11248,K11824,K11825,K11839,K12182,K12185,K12186,K12189,K12190,…	A1-A2-A3_no_rRNA.1_(paired)_contig_7567,A1-A2-A3_no_rRNA.1_(paired)_contig_135,A1-A2-A3_no_rRNA.1_(paired)_contig_3128,A1-A2-A3_no_rRNA.1_(paired)_contig_76630,A1-A2-A3_no_rRNA.1_(paired)_contig_13154,First_Contig163,A1-A2-A3_no_rRNA.1_(paired)_contig_5518,A1-A2-A3_no_rRNA.1_(paired)_contig_65951,A1-A2-A3_no_rRNA.1_(paired)_contig_17685,A1-A2-A3_no_rRNA.1_(paired)_contig_34401,A1-A2-A3_no_rRNA.1_…
ko04810	Regulation of actin cytoskeleton	96	144	197	K00889,K00907,K00920,K00921,K00922,K01313,K02085,K02649,K03099,K04346,K04357,K04358,K04361,K04362,K04363,K04365,K04366,K04368,K04371,K04392,K04409,K04438,K04513,K04514,K05089,K05095,K05450,K05692,K05699,K05700,K05704,K05717,K05718,K05719,K05720,K05725,K05729,K05730,K05731,K05732,K05734,K05737,K05740,K05741,K05742,K05743,K05744,K05745,K05746,K05747,K05749,K05750,K05754,K05760,K05762,K05763,K05765,…	A1-A2-A3_no_rRNA.1_(paired)_contig_38855,A1-A2-A3_no_rRNA.1_(paired)_contig_2769,First_Contig98,First_Contig2061,A1-A2-A3_no_rRNA.1_(paired)_contig_135,A1-A2-A3_no_rRNA.1_(paired)_contig_53000,A1-A2-A3_no_rRNA.1_(paired)_contig_76630,A1-A2-A3_no_rRNA.1_(paired)_contig_2226,A1-A2-A3_no_rRNA.1_(paired)_contig_12580,A1-A2-A3_no_rRNA.1_(paired)_contig_8227,A1-A2-A3_no_rRNA.1_(paired)_contig_15978,A1-…
ko04014	Ras signaling pathway	90	---	152	K00922,K01115,K01116,K02580,K02649,K02677,K02678,K03099,K04345,K04350,K04352,K04353,K04357,K04358,K04361,K04362,K04363,K04366,K04368,K04371,K04392,K04409,K04440,K04456,K04467,K04513,K04527,K04536,K04538,K04570,K04735,K05087,K05089,K05090,K05091,K05095,K05098,K05099,K05103,K05121,K05410,K05448,K05449,K05450,K05453,K05460,K05465,K05467,K05702,K05731,K05734,K05859,K05860,K06279,K06619,K07209,K07293,…	First_Contig1580,First_Contig2061,A1-A2-A3_no_rRNA.1_(paired)_contig_135,A1-A2-A3_no_rRNA.1_(paired)_contig_2226,A1-A2-A3_no_rRNA.1_(paired)_contig_6294,A1-A2-A3_no_rRNA.1_(paired)_contig_25831,A1-A2-A3_no_rRNA.1_(paired)_contig_943,First_Contig163,A1-A2-A3_no_rRNA.1_(paired)_contig_62728,A1-A2-A3_no_rRNA.1_(paired)_contig_12725,A1-A2-A3_no_rRNA.1_(paired)_contig_6499,A1-A2-A3_no_rRNA.1_(paired)_…
ko05169	Epstein-Barr virus infection	85	144	135	K00922,K01116,K02087,K02161,K02580,K02649,K02861,K03006,K03010,K03011,K03018,K03021,K03022,K03023,K03028,K03032,K03035,K03036,K03061,K03064,K03083,K03097,K03160,K03171,K03172,K03174,K03175,K03283,K03875,K04012,K04345,K04403,K04404,K04427,K04430,K04431,K04433,K04440,K04441,K04448,K04456,K04466,K04467,K04498,K04692,K04730,K04735,K05134,K05410,K05718,K05854,K05855,K05859,K05872,K06053,K06063,K06065,…	A1-A2-A3_no_rRNA.1_(paired)_contig_2226,A1-A2-A3_no_rRNA.1_(paired)_contig_17783,A1-A2-A3_no_rRNA.1_(paired)_contig_15249,A1-A2-A3_no_rRNA.1_(paired)_contig_25831,A1-A2-A3_no_rRNA.1_(paired)_contig_62728,A1-A2-A3_no_rRNA.1_(paired)_contig_73600,A1-A2-A3_no_rRNA.1_(paired)_contig_16143,A1-A2-A3_no_rRNA.1_(paired)_contig_2024,A1-A2-A3_no_rRNA.1_(paired)_contig_72903,A1-A2-A3_no_rRNA.1_(paired)_cont…
ko05203	Viral carcinogenesis	83	132	136	K00873,K00922,K02087,K02146,K02187,K02216,K02330,K02580,K02649,K03141,K03142,K03144,K03171,K03172,K03174,K03875,K03990,K04345,K04371,K04392,K04398,K04443,K04448,K04498,K04503,K04513,K04681,K04692,K04735,K05060,K05699,K05704,K05760,K05768,K05854,K05855,K06053,K06062,K06063,K06067,K06618,K06626,K06627,K06638,K06643,K06751,K07827,K07828,K08053,K08665,K09047,K09048,K09049,K09504,K09849,K10151,K10587,…	A1-A2-A3_no_rRNA.1_(paired)_contig_72579,A1-A2-A3_no_rRNA.1_(paired)_contig_2769,First_Contig98,First_Contig2061,A1-A2-A3_no_rRNA.1_(paired)_contig_8344,A1-A2-A3_no_rRNA.1_(paired)_contig_76630,A1-A2-A3_no_rRNA.1_(paired)_contig_2226,A1-A2-A3_no_rRNA.1_(paired)_contig_15249,A1-A2-A3_no_rRNA.1_(paired)_contig_25831,A1-A2-A3_no_rRNA.1_(paired)_contig_943,A1-A2-A3_no_rRNA.1_(paired)_contig_16092,A1-…
ko05206	MicroRNAs in cancer	82	---	137	K00558,K01110,K01116,K01348,K01425,K02085,K02161,K02187,K02539,K02580,K02599,K02677,K03099,K04361,K04363,K04366,K04368,K04438,K04445,K04464,K04498,K04503,K04513,K04514,K04671,K04692,K04702,K04728,K05083,K05089,K05099,K05448,K05658,K05665,K05734,K05762,K05859,K06252,K06279,K06484,K06493,K06619,K06626,K06643,K06645,K07187,K07203,K07204,K07209,K07410,K07827,K07828,K07996,K08007,K09295,K09299,K09389,…	A1-A2-A3_no_rRNA.1_(paired)_contig_61547,A1-A2-A3_no_rRNA.1_(paired)_contig_3893,A1-A2-A3_no_rRNA.1_(paired)_contig_8344,A1-A2-A3_no_rRNA.1_(paired)_contig_135,A1-A2-A3_no_rRNA.1_(paired)_contig_14096,A1-A2-A3_no_rRNA.1_(paired)_contig_65065,A1-A2-A3_no_rRNA.1_(paired)_contig_7503,A1-A2-A3_no_rRNA.1_(paired)_contig_6294,A1-A2-A3_no_rRNA.1_(paired)_contig_33597,A1-A2-A3_no_rRNA.1_(paired)_contig_7…
ko04120	Ubiquitin mediated proteolysis	81	119	122	K02207,K03175,K03178,K03347,K03348,K03349,K03350,K03351,K03352,K03353,K03354,K03355,K03362,K03364,K03869,K03870,K03871,K03875,K04416,K04556,K04649,K04678,K04696,K04706,K04707,K05630,K05632,K05633,K06643,K06689,K07868,K08285,K09561,K10054,K10140,K10144,K10260,K10264,K10447,K10456,K10571,K10575,K10577,K10578,K10581,K10585,K10586,K10587,K10588,K10589,K10590,K10591,K10592,K10593,K10594,K10595,K10596,…	A1-A2-A3_no_rRNA.1_(paired)_contig_14692,A1-A2-A3_no_rRNA.1_(paired)_contig_5266,A1-A2-A3_no_rRNA.1_(paired)_contig_70272,First_Contig896,A1-A2-A3_no_rRNA.1_(paired)_contig_37554,A1-A2-A3_no_rRNA.1_(paired)_contig_14223,A1-A2-A3_no_rRNA.1_(paired)_contig_2960,A1-A2-A3_no_rRNA.1_(paired)_contig_11295,A1-A2-A3_no_rRNA.1_(paired)_contig_20863,First_Contig2026,A1-A2-A3_no_rRNA.1_(paired)_contig_557,F…
ko04141	Protein processing in endoplasmic reticulum	75	137	116	K01228,K01230,K01367,K01456,K02161,K03237,K03283,K03347,K03853,K04079,K04426,K04431,K04440,K04523,K04556,K05546,K06689,K07151,K07953,K08054,K08653,K08852,K08860,K09049,K09054,K09485,K09486,K09487,K09490,K09502,K09518,K09530,K09540,K09561,K09562,K09580,K09582,K09584,K10084,K10085,K10086,K10088,K10575,K10578,K10597,K10601,K10636,K10661,K10839,K10950,K10956,K10976,K11718,K11863,K12275,K12666,K12667,…	A1-A2-A3_no_rRNA.1_(paired)_contig_15381,A1-A2-A3_no_rRNA.1_(paired)_contig_17783,A1-A2-A3_no_rRNA.1_(paired)_contig_12662,A1-A2-A3_no_rRNA.1_(paired)_contig_5671,A1-A2-A3_no_rRNA.1_(paired)_contig_43301,A1-A2-A3_no_rRNA.1_(paired)_contig_22656,A1-A2-A3_no_rRNA.1_(paired)_contig_2076,A1-A2-A3_no_rRNA.1_(paired)_contig_37644,A1-A2-A3_no_rRNA.1_(paired)_contig_3686,A1-A2-A3_no_rRNA.1_(paired)_conti…
ko03013	RNA transport	75	134	102	K00784,K01164,K02516,K03231,K03236,K03237,K03238,K03240,K03242,K03243,K03252,K03253,K03254,K03257,K03259,K03260,K03262,K03345,K03538,K05749,K07562,K07936,K09291,K10577,K12172,K12812,K12875,K12878,K12879,K12882,K13114,K13126,K13131,K13132,K13133,K13135,K13136,K13171,K13174,K13176,K14283,K14284,K14288,K14289,K14290,K14292,K14293,K14296,K14297,K14298,K14300,K14301,K14303,K14304,K14306,K14307,K14308,…	A1-A2-A3_no_rRNA.1_(paired)_contig_43233,A1-A2-A3_no_rRNA.1_(paired)_contig_483,A1-A2-A3_no_rRNA.1_(paired)_contig_2905,A1-A2-A3_no_rRNA.1_(paired)_contig_344,A1-A2-A3_no_rRNA.1_(paired)_contig_44799,A1-A2-A3_no_rRNA.1_(paired)_contig_12040,A1-A2-A3_no_rRNA.1_(paired)_contig_510,A1-A2-A3_no_rRNA.1_(paired)_contig_58,A1-A2-A3_no_rRNA.1_(paired)_contig_5891,First_Contig326,A1-A2-A3_no_rRNA.1_(paire…
ko04110	Cell cycle	74	103	122	K02087,K02178,K02180,K02209,K02210,K02212,K02213,K02214,K02216,K02365,K02537,K02540,K02541,K02542,K02603,K02604,K02605,K02606,K03083,K03347,K03348,K03349,K03350,K03351,K03352,K03353,K03354,K03355,K03364,K03875,K04498,K04500,K04501,K04503,K04681,K04682,K04683,K04728,K05868,K06067,K06618,K06619,K06626,K06627,K06628,K06629,K06631,K06632,K06633,K06636,K06637,K06638,K06639,K06640,K06641,K06642,K06643,…	First_Contig258,A1-A2-A3_no_rRNA.1_(paired)_contig_61547,A1-A2-A3_no_rRNA.1_(paired)_contig_8344,A1-A2-A3_no_rRNA.1_(paired)_contig_33566,A1-A2-A3_no_rRNA.1_(paired)_contig_7503,A1-A2-A3_no_rRNA.1_(paired)_contig_6294,A1-A2-A3_no_rRNA.1_(paired)_contig_71399,A1-A2-A3_no_rRNA.1_(paired)_contig_33188,A1-A2-A3_no_rRNA.1_(paired)_contig_44104,A1-A2-A3_no_rRNA.1_(paired)_contig_33597,A1-A2-A3_no_rRNA.…
ko04024	cAMP signaling pathway	70	---	162	K00232,K00922,K01115,K01539,K01540,K02580,K02649,K04145,K04153,K04197,K04204,K04249,K04266,K04345,K04351,K04353,K04365,K04366,K04368,K04371,K04392,K04409,K04440,K04446,K04448,K04456,K04498,K04513,K04514,K04515,K04587,K04615,K04630,K04735,K04850,K04857,K05198,K05199,K05200,K05673,K05702,K05730,K05731,K05742,K05850,K05860,K06225,K06230,K06231,K06269,K07188,K08014,K08041,K08042,K08043,K08044,K08045,…	First_Contig2061,A1-A2-A3_no_rRNA.1_(paired)_contig_2226,A1-A2-A3_no_rRNA.1_(paired)_contig_8227,A1-A2-A3_no_rRNA.1_(paired)_contig_25831,A1-A2-A3_no_rRNA.1_(paired)_contig_943,A1-A2-A3_no_rRNA.1_(paired)_contig_16092,A1-A2-A3_no_rRNA.1_(paired)_contig_6499,A1-A2-A3_no_rRNA.1_(paired)_contig_62055,A1-A2-A3_no_rRNA.1_(paired)_contig_58481,A1-A2-A3_no_rRNA.1_(paired)_contig_5856,A1-A2-A3_no_rRNA.1_…
ko05168	Herpes simplex infection	69	121	107	K02087,K02187,K02207,K02223,K02296,K02580,K02633,K03006,K03097,K03121,K03129,K03130,K03131,K03133,K03172,K03174,K03175,K03237,K03347,K03875,K03990,K04398,K04403,K04404,K04427,K04440,K04447,K04448,K04467,K04498,K04696,K04735,K05130,K05401,K05410,K05653,K05654,K05842,K06269,K06531,K06751,K06752,K07209,K07293,K08860,K09849,K10054,K10159,K11217,K11219,K11220,K11221,K11838,K12646,K12647,K12886,K12890,…	A1-A2-A3_no_rRNA.1_(paired)_contig_15202,A1-A2-A3_no_rRNA.1_(paired)_contig_59971,A1-A2-A3_no_rRNA.1_(paired)_contig_1967,A1-A2-A3_no_rRNA.1_(paired)_contig_73600,A1-A2-A3_no_rRNA.1_(paired)_contig_49015,A1-A2-A3_no_rRNA.1_(paired)_contig_62279,A1-A2-A3_no_rRNA.1_(paired)_contig_76379,A1-A2-A3_no_rRNA.1_(paired)_contig_7391,A1-A2-A3_no_rRNA.1_(paired)_contig_79351,A1-A2-A3_no_rRNA.1_(paired)_cont…
ko00230	Purine metabolism	69	237	141	K00088,K00364,K00759,K00764,K00873,K00939,K00940,K00948,K00962,K01081,K01488,K01490,K01511,K01513,K01514,K01517,K01522,K01756,K01939,K01951,K01952,K02320,K02324,K02325,K02327,K02328,K02684,K02685,K02999,K03000,K03002,K03004,K03006,K03010,K03011,K03018,K03021,K03022,K03023,K03506,K03783,K08041,K08042,K08043,K08044,K08045,K08046,K08047,K08049,K10807,K11787,K12305,K12318,K12319,K12320,K12323,K12324,…	A1-A2-A3_no_rRNA.1_(paired)_contig_35629,A1-A2-A3_no_rRNA.1_(paired)_contig_56098,A1-A2-A3_no_rRNA.1_(paired)_contig_8609,A1-A2-A3_no_rRNA.1_(paired)_contig_9389,A1-A2-A3_no_rRNA.1_(paired)_contig_70927,A1-A2-A3_no_rRNA.1_(paired)_contig_66673,First_Contig2380,A1-A2-A3_no_rRNA.1_(paired)_contig_1243,A1-A2-A3_no_rRNA.1_(paired)_contig_66640,A1-A2-A3_no_rRNA.1_(paired)_contig_42654,A1-A2-A3_no_rRNA…
ko05202	Transcriptional misregulation in cancer	68	145	200	K01343,K01348,K02162,K02580,K03160,K03172,K03211,K04376,K04388,K04570,K04650,K04676,K04684,K04728,K04735,K05087,K05090,K05099,K05199,K05725,K06067,K06461,K06498,K06532,K06643,K08530,K08559,K08821,K08854,K09053,K09063,K09105,K09186,K09355,K09435,K09436,K09438,K10054,K10055,K10056,K10151,K10500,K11253,K11424,K11427,K11447,K11449,K11459,K11644,K12823,K13098,K14242,K14970,K15187,K15188,K15593,K15604,…	First_Contig258,First_Contig2061,A1-A2-A3_no_rRNA.1_(paired)_contig_76630,A1-A2-A3_no_rRNA.1_(paired)_contig_14096,A1-A2-A3_no_rRNA.1_(paired)_contig_46233,A1-A2-A3_no_rRNA.1_(paired)_contig_16133,A1-A2-A3_no_rRNA.1_(paired)_contig_7503,A1-A2-A3_no_rRNA.1_(paired)_contig_4027,A1-A2-A3_no_rRNA.1_(paired)_contig_33597,A1-A2-A3_no_rRNA.1_(paired)_contig_9626,A1-A2-A3_no_rRNA.1_(paired)_contig_56567,…
ko04022	cGMP-PKG signaling pathway	66	---	155	K00907,K00922,K01539,K01540,K02649,K03121,K04136,K04139,K04140,K04197,K04268,K04346,K04348,K04366,K04368,K04371,K04446,K04456,K04513,K04514,K04527,K04630,K04850,K04857,K04936,K04958,K04959,K04960,K04969,K05001,K05849,K05850,K05853,K05858,K05863,K06268,K06269,K07187,K07376,K08041,K08042,K08043,K08044,K08045,K08046,K08047,K08049,K09047,K09048,K09049,K09260,K12318,K12319,K12323,K12324,K12337,K13242,…	First_Contig2061,A1-A2-A3_no_rRNA.1_(paired)_contig_42874,A1-A2-A3_no_rRNA.1_(paired)_contig_2226,A1-A2-A3_no_rRNA.1_(paired)_contig_12580,A1-A2-A3_no_rRNA.1_(paired)_contig_25831,A1-A2-A3_no_rRNA.1_(paired)_contig_16092,First_Contig2380,A1-A2-A3_no_rRNA.1_(paired)_contig_76379,First_Contig452,A1-A2-A3_no_rRNA.1_(paired)_contig_66640,A1-A2-A3_no_rRNA.1_(paired)_contig_19358,First_Contig1342,A1-A2…
ko04921	Oxytocin signaling pathway	65	---	152	K00907,K00922,K02649,K02677,K03234,K04345,K04348,K04361,K04366,K04368,K04371,K04446,K04448,K04464,K04503,K04513,K04514,K04515,K04630,K04850,K04857,K04858,K04862,K04864,K04873,K04958,K04959,K04960,K04961,K04963,K04996,K05007,K05692,K05704,K05858,K06268,K06269,K07198,K07199,K07200,K07359,K07827,K07828,K08041,K08042,K08043,K08044,K08045,K08046,K08047,K08049,K08292,K08794,K12318,K12319,K12323,K12324,…	First_Contig2061,A1-A2-A3_no_rRNA.1_(paired)_contig_8344,A1-A2-A3_no_rRNA.1_(paired)_contig_42874,A1-A2-A3_no_rRNA.1_(paired)_contig_76630,A1-A2-A3_no_rRNA.1_(paired)_contig_2226,A1-A2-A3_no_rRNA.1_(paired)_contig_10,A1-A2-A3_no_rRNA.1_(paired)_contig_25831,A1-A2-A3_no_rRNA.1_(paired)_contig_55930,First_Contig2380,A1-A2-A3_no_rRNA.1_(paired)_contig_66640,A1-A2-A3_no_rRNA.1_(paired)_contig_19358,A…
ko05161	Hepatitis B	64	107	100	K00922,K01110,K02084,K02161,K02187,K02580,K02649,K02677,K04366,K04368,K04371,K04398,K04400,K04416,K04430,K04440,K04446,K04448,K04456,K04467,K04498,K04501,K04503,K04692,K04735,K05130,K05401,K05410,K05704,K05842,K05871,K06255,K06618,K06626,K06627,K07209,K07827,K07828,K09047,K09048,K09049,K09389,K10140,K10159,K10160,K10610,K11217,K11220,K11221,K11223,K11224,K11225,K11594,K12496,K12497,K12646,K12647,…	A1-A2-A3_no_rRNA.1_(paired)_contig_61547,First_Contig2061,A1-A2-A3_no_rRNA.1_(paired)_contig_3893,A1-A2-A3_no_rRNA.1_(paired)_contig_8344,A1-A2-A3_no_rRNA.1_(paired)_contig_76630,A1-A2-A3_no_rRNA.1_(paired)_contig_59971,A1-A2-A3_no_rRNA.1_(paired)_contig_2226,A1-A2-A3_no_rRNA.1_(paired)_contig_25831,A1-A2-A3_no_rRNA.1_(paired)_contig_16092,A1-A2-A3_no_rRNA.1_(paired)_contig_56567,A1-A2-A3_no_rRNA…
ko04068	FoxO signaling pathway	64	---	90	K00922,K01110,K01596,K02649,K03099,K03781,K03875,K04357,K04361,K04365,K04366,K04368,K04371,K04388,K04440,K04441,K04456,K04467,K04468,K04498,K04500,K04501,K04503,K04527,K04564,K04692,K04728,K05087,K05868,K06276,K06631,K06643,K07187,K07191,K07198,K07199,K07200,K07209,K07827,K07828,K08845,K08861,K08862,K08863,K09408,K10146,K10151,K11431,K11434,K11838,K12358,K13302,K13303,K13304,K13375,K13376,K13377,…	First_Contig2061,A1-A2-A3_no_rRNA.1_(paired)_contig_3893,A1-A2-A3_no_rRNA.1_(paired)_contig_8344,A1-A2-A3_no_rRNA.1_(paired)_contig_21656,A1-A2-A3_no_rRNA.1_(paired)_contig_2226,First_Contig837,A1-A2-A3_no_rRNA.1_(paired)_contig_7503,A1-A2-A3_no_rRNA.1_(paired)_contig_25831,A1-A2-A3_no_rRNA.1_(paired)_contig_33597,A1-A2-A3_no_rRNA.1_(paired)_contig_17855,A1-A2-A3_no_rRNA.1_(paired)_contig_47610,A…
ko04062	Chemokine signaling pathway	62	132	121	K00910,K00922,K02580,K02649,K03083,K03099,K04237,K04345,K04353,K04365,K04366,K04368,K04371,K04392,K04409,K04438,K04447,K04456,K04467,K04513,K04514,K04536,K04538,K04630,K04692,K04735,K05512,K05514,K05704,K05725,K05730,K05731,K05747,K05760,K05854,K05858,K05871,K06279,K07209,K07827,K07828,K08011,K08041,K08042,K08043,K08044,K08045,K08046,K08047,K08049,K08291,K08891,K09408,K10031,K11218,K11220,K11221,…	First_Contig2061,A1-A2-A3_no_rRNA.1_(paired)_contig_76630,A1-A2-A3_no_rRNA.1_(paired)_contig_2226,A1-A2-A3_no_rRNA.1_(paired)_contig_15249,A1-A2-A3_no_rRNA.1_(paired)_contig_25831,A1-A2-A3_no_rRNA.1_(paired)_contig_943,A1-A2-A3_no_rRNA.1_(paired)_contig_6499,A1-A2-A3_no_rRNA.1_(paired)_contig_67550,A1-A2-A3_no_rRNA.1_(paired)_contig_6384,A1-A2-A3_no_rRNA.1_(paired)_contig_7141,A1-A2-A3_no_rRNA.1_…
ko04390	Hippo signaling pathway	62	---	108	K00408,K00444,K02085,K02105,K02157,K02235,K02353,K02354,K02375,K02376,K02432,K03083,K03362,K03456,K03982,K04237,K04354,K04382,K04385,K04388,K04412,K04500,K04501,K04503,K04662,K04663,K04671,K04673,K04676,K05689,K05691,K05692,K06069,K06091,K06092,K06093,K06094,K06269,K06464,K06685,K06827,K08791,K08959,K09448,K10148,K10151,K11828,K12076,K13375,K13376,K13377,K13578,K16197,K16198,K16682,K16684,K16687,…	A1-A2-A3_no_rRNA.1_(paired)_contig_8344,A1-A2-A3_no_rRNA.1_(paired)_contig_5266,A1-A2-A3_no_rRNA.1_(paired)_contig_68464,A1-A2-A3_no_rRNA.1_(paired)_contig_7023,A1-A2-A3_no_rRNA.1_(paired)_contig_2751,A1-A2-A3_no_rRNA.1_(paired)_contig_24419,A1-A2-A3_no_rRNA.1_(paired)_contig_47227,A1-A2-A3_no_rRNA.1_(paired)_contig_30077,A1-A2-A3_no_rRNA.1_(paired)_contig_7141,A1-A2-A3_no_rRNA.1_(paired)_contig_…
ko04722	Neurotrophin signaling pathway	61	85	97	K00922,K01116,K02161,K02580,K02649,K03083,K03099,K03175,K04353,K04356,K04360,K04365,K04366,K04368,K04371,K04373,K04392,K04416,K04421,K04426,K04431,K04438,K04440,K04441,K04443,K04445,K04448,K04456,K04464,K04513,K04515,K04730,K04731,K04733,K04735,K05101,K05859,K05872,K06068,K06276,K06277,K06279,K06619,K07193,K07209,K07293,K07827,K07828,K08846,K09408,K09593,K10148,K12388,K12457,K12458,K12459,K12460,…	A1-A2-A3_no_rRNA.1_(paired)_contig_11334,A1-A2-A3_no_rRNA.1_(paired)_contig_38237,First_Contig2061,A1-A2-A3_no_rRNA.1_(paired)_contig_2226,A1-A2-A3_no_rRNA.1_(paired)_contig_16133,A1-A2-A3_no_rRNA.1_(paired)_contig_17783,A1-A2-A3_no_rRNA.1_(paired)_contig_6294,A1-A2-A3_no_rRNA.1_(paired)_contig_25831,A1-A2-A3_no_rRNA.1_(paired)_contig_943,A1-A2-A3_no_rRNA.1_(paired)_contig_27150,A1-A2-A3_no_rRNA.…
ko04910	Insulin signaling pathway	61	77	121	K00665,K00688,K00693,K00844,K00871,K00922,K01596,K02649,K03083,K03099,K03259,K04345,K04365,K04366,K04368,K04371,K04372,K04438,K04440,K04456,K04527,K04688,K04696,K04697,K04707,K04739,K05695,K06069,K06086,K06269,K06276,K06277,K06279,K07187,K07188,K07189,K07190,K07191,K07192,K07193,K07194,K07195,K07196,K07197,K07198,K07199,K07200,K07202,K07203,K07204,K07206,K07207,K07209,K07827,K07828,K08845,K11262,…	A1-A2-A3_no_rRNA.1_(paired)_contig_11334,First_Contig2061,A1-A2-A3_no_rRNA.1_(paired)_contig_2226,A1-A2-A3_no_rRNA.1_(paired)_contig_25831,A1-A2-A3_no_rRNA.1_(paired)_contig_76441,A1-A2-A3_no_rRNA.1_(paired)_contig_76106,A1-A2-A3_no_rRNA.1_(paired)_contig_16719,A1-A2-A3_no_rRNA.1_(paired)_contig_26610,A1-A2-A3_no_rRNA.1_(paired)_contig_15444,A1-A2-A3_no_rRNA.1_(paired)_contig_14512,A1-A2-A3_no_rR…
ko05164	Influenza A	60	109	99	K00787,K00922,K01349,K02580,K02649,K03083,K03237,K03283,K04366,K04368,K04371,K04430,K04431,K04433,K04440,K04441,K04447,K04448,K04456,K04498,K04696,K04722,K04733,K04735,K05130,K05401,K05404,K05410,K05482,K05692,K05842,K06752,K07209,K08060,K08860,K10054,K10160,K11217,K11219,K11220,K11221,K12646,K12647,K12653,K12812,K12968,K14216,K14284,K14290,K14297,K14298,K14396,K14404,K15042,K15044,K15045,K15046,…	First_Contig2061,A1-A2-A3_no_rRNA.1_(paired)_contig_59971,A1-A2-A3_no_rRNA.1_(paired)_contig_2226,A1-A2-A3_no_rRNA.1_(paired)_contig_17783,A1-A2-A3_no_rRNA.1_(paired)_contig_25831,A1-A2-A3_no_rRNA.1_(paired)_contig_4593,A1-A2-A3_no_rRNA.1_(paired)_contig_1967,A1-A2-A3_no_rRNA.1_(paired)_contig_78329,A1-A2-A3_no_rRNA.1_(paired)_contig_2024,A1-A2-A3_no_rRNA.1_(paired)_contig_7391,A1-A2-A3_no_rRNA.1…
ko04380	Osteoclast differentiation	60	94	90	K00922,K02580,K02649,K03175,K04348,K04368,K04371,K04386,K04388,K04392,K04403,K04404,K04427,K04431,K04433,K04440,K04441,K04446,K04448,K04456,K04466,K04467,K04576,K04696,K04735,K05090,K05130,K05147,K05453,K05703,K05855,K05856,K05859,K06268,K06493,K06498,K06551,K07209,K07364,K07370,K07371,K08008,K08010,K08011,K08012,K08091,K08530,K08601,K09028,K09029,K09253,K09438,K11217,K11219,K11220,K11221,K13375,…	First_Contig2061,A1-A2-A3_no_rRNA.1_(paired)_contig_2226,A1-A2-A3_no_rRNA.1_(paired)_contig_17783,A1-A2-A3_no_rRNA.1_(paired)_contig_65065,A1-A2-A3_no_rRNA.1_(paired)_contig_25831,A1-A2-A3_no_rRNA.1_(paired)_contig_943,A1-A2-A3_no_rRNA.1_(paired)_contig_62728,A1-A2-A3_no_rRNA.1_(paired)_contig_6499,A1-A2-A3_no_rRNA.1_(paired)_contig_59515,A1-A2-A3_no_rRNA.1_(paired)_contig_44760,A1-A2-A3_no_rRNA.…
ko04550	Signaling pathways regulating pluripotency of stem cells	59	---	101	K00408,K00444,K00922,K02085,K02105,K02157,K02235,K02353,K02354,K02375,K02376,K02432,K02649,K03083,K04362,K04366,K04368,K04371,K04385,K04441,K04447,K04456,K04500,K04501,K04662,K04667,K04670,K04671,K04673,K04675,K04676,K04692,K05058,K05060,K05087,K05095,K07827,K07828,K08553,K09063,K09378,K10177,K11138,K11217,K11218,K11305,K11421,K11459,K11470,K11478,K11487,K11489,K13567,K13578,K13596,K14439,K15613,…	First_Contig2061,A1-A2-A3_no_rRNA.1_(paired)_contig_2226,A1-A2-A3_no_rRNA.1_(paired)_contig_25831,A1-A2-A3_no_rRNA.1_(paired)_contig_7023,A1-A2-A3_no_rRNA.1_(paired)_contig_2751,A1-A2-A3_no_rRNA.1_(paired)_contig_30077,A1-A2-A3_no_rRNA.1_(paired)_contig_77328,A1-A2-A3_no_rRNA.1_(paired)_contig_33969,A1-A2-A3_no_rRNA.1_(paired)_contig_4098,A1-A2-A3_no_rRNA.1_(paired)_contig_14512,A1-A2-A3_no_rRNA.…
ko04360	Axon guidance	58	80	157	K03083,K04348,K04352,K04371,K04392,K04409,K04513,K04514,K04630,K05099,K05103,K05104,K05105,K05106,K05108,K05110,K05111,K05112,K05113,K05463,K05703,K05719,K05725,K05734,K05743,K05744,K05765,K06268,K06521,K06529,K06550,K06572,K06619,K06724,K06753,K06754,K06820,K06821,K06839,K06840,K06841,K06842,K06845,K06850,K07520,K07521,K07523,K07524,K07526,K07527,K07528,K07532,K07827,K07828,K17332,K17333,K17334,…	First_Contig2061,A1-A2-A3_no_rRNA.1_(paired)_contig_16387,A1-A2-A3_no_rRNA.1_(paired)_contig_15978,A1-A2-A3_no_rRNA.1_(paired)_contig_6294,A1-A2-A3_no_rRNA.1_(paired)_contig_943,A1-A2-A3_no_rRNA.1_(paired)_contig_79004,A1-A2-A3_no_rRNA.1_(paired)_contig_53063,A1-A2-A3_no_rRNA.1_(paired)_contig_6499,A1-A2-A3_no_rRNA.1_(paired)_contig_77680,A1-A2-A3_no_rRNA.1_(paired)_contig_1757,A1-A2-A3_no_rRNA.1…
ko03040	Spliceosome	57	115	71	K03283,K06063,K09567,K11086,K11984,K12625,K12741,K12811,K12812,K12813,K12815,K12818,K12819,K12820,K12821,K12822,K12823,K12824,K12825,K12828,K12830,K12837,K12839,K12840,K12841,K12842,K12843,K12847,K12850,K12852,K12854,K12855,K12856,K12857,K12858,K12860,K12861,K12862,K12866,K12867,K12869,K12871,K12872,K12873,K12874,K12875,K12878,K12879,K12882,K12884,K12886,K12887,K12888,K12890,K12893,K12897,K12900,	A1-A2-A3_no_rRNA.1_(paired)_contig_12825,A1-A2-A3_no_rRNA.1_(paired)_contig_8028,First_Contig1491,A1-A2-A3_no_rRNA.1_(paired)_contig_19192,A1-A2-A3_no_rRNA.1_(paired)_contig_1890,A1-A2-A3_no_rRNA.1_(paired)_contig_14206,A1-A2-A3_no_rRNA.1_(paired)_contig_5891,First_Contig23,A1-A2-A3_no_rRNA.1_(paired)_contig_6373,A1-A2-A3_no_rRNA.1_(paired)_contig_3121,A1-A2-A3_no_rRNA.1_(paired)_contig_4916,A1-A…
ko04919	Thyroid hormone signaling pathway	57	---	119	K00408,K00922,K01116,K01539,K01540,K02105,K02599,K02649,K02677,K03083,K04345,K04366,K04368,K04371,K04456,K04498,K04503,K04650,K05547,K05692,K05704,K05742,K05857,K05858,K05859,K05860,K06062,K06067,K06276,K06487,K06493,K06643,K07203,K07207,K07299,K07827,K07828,K08187,K08268,K08362,K08550,K09101,K11220,K11255,K11256,K11404,K11644,K15133,K15144,K15156,K15159,K15162,K15164,K15167,K17901,K17902,K17904,	First_Contig2061,A1-A2-A3_no_rRNA.1_(paired)_contig_8344,A1-A2-A3_no_rRNA.1_(paired)_contig_7429,A1-A2-A3_no_rRNA.1_(paired)_contig_76630,A1-A2-A3_no_rRNA.1_(paired)_contig_2226,A1-A2-A3_no_rRNA.1_(paired)_contig_8227,A1-A2-A3_no_rRNA.1_(paired)_contig_11388,A1-A2-A3_no_rRNA.1_(paired)_contig_65065,A1-A2-A3_no_rRNA.1_(paired)_contig_25831,A1-A2-A3_no_rRNA.1_(paired)_contig_7509,A1-A2-A3_no_rRNA.1…
ko04080	Neuroactive ligand-receptor interaction	56	257	77	K01313,K01352,K04136,K04139,K04140,K04145,K04149,K04152,K04153,K04174,K04197,K04204,K04235,K04237,K04249,K04261,K04266,K04267,K04268,K04269,K04272,K04275,K04279,K04289,K04292,K04299,K04306,K04322,K04576,K04577,K04585,K04587,K04589,K04605,K04607,K04608,K04615,K04617,K04803,K04805,K04806,K04812,K04816,K04817,K05080,K05186,K05198,K05199,K05200,K05202,K05218,K05219,K05220,K05547,K05771,K08362,	A1-A2-A3_no_rRNA.1_(paired)_contig_58481,A1-A2-A3_no_rRNA.1_(paired)_contig_5856,A1-A2-A3_no_rRNA.1_(paired)_contig_6097,A1-A2-A3_no_rRNA.1_(paired)_contig_7141,First_Contig964,A1-A2-A3_no_rRNA.1_(paired)_contig_5625,A1-A2-A3_no_rRNA.1_(paired)_contig_45309,A1-A2-A3_no_rRNA.1_(paired)_contig_78214,A1-A2-A3_no_rRNA.1_(paired)_contig_54959,A1-A2-A3_no_rRNA.1_(paired)_contig_46248,A1-A2-A3_no_rRNA.1…
ko04611	Platelet activation	56	---	146	K00509,K00907,K00922,K02649,K03900,K03904,K04345,K04350,K04353,K04371,K04441,K04456,K04513,K04514,K04630,K04958,K04959,K04960,K05692,K05703,K05704,K05719,K05732,K05854,K05855,K05858,K05859,K06069,K06236,K06269,K06271,K06476,K06481,K06493,K07370,K07376,K07532,K08041,K08042,K08043,K08044,K08045,K08046,K08047,K08049,K08508,K12318,K12319,K12330,K12361,K12757,K13242,K16056,K16342,K17084,K17388,	First_Contig2061,A1-A2-A3_no_rRNA.1_(paired)_contig_42874,A1-A2-A3_no_rRNA.1_(paired)_contig_76630,A1-A2-A3_no_rRNA.1_(paired)_contig_2226,A1-A2-A3_no_rRNA.1_(paired)_contig_65065,A1-A2-A3_no_rRNA.1_(paired)_contig_15249,A1-A2-A3_no_rRNA.1_(paired)_contig_25831,A1-A2-A3_no_rRNA.1_(paired)_contig_62728,A1-A2-A3_no_rRNA.1_(paired)_contig_67550,First_Contig2380,A1-A2-A3_no_rRNA.1_(paired)_contig_524…
ko04020	Calcium signaling pathway	56	133	158	K00871,K00907,K00911,K01116,K02677,K04136,K04149,K04197,K04266,K04267,K04279,K04322,K04345,K04348,K04361,K04363,K04515,K04637,K04718,K04850,K04855,K04857,K04958,K04959,K04960,K04961,K04963,K05083,K05085,K05089,K05218,K05219,K05220,K05849,K05850,K05853,K05857,K05858,K05859,K05860,K05863,K05871,K06268,K07190,K08041,K08042,K08043,K08044,K08047,K08049,K13240,K13241,K13242,K13755,K16056,K16058,	A1-A2-A3_no_rRNA.1_(paired)_contig_135,A1-A2-A3_no_rRNA.1_(paired)_contig_42874,A1-A2-A3_no_rRNA.1_(paired)_contig_30807,A1-A2-A3_no_rRNA.1_(paired)_contig_46233,A1-A2-A3_no_rRNA.1_(paired)_contig_40569,A1-A2-A3_no_rRNA.1_(paired)_contig_62728,A1-A2-A3_no_rRNA.1_(paired)_contig_6097,A1-A2-A3_no_rRNA.1_(paired)_contig_34873,A1-A2-A3_no_rRNA.1_(paired)_contig_19358,A1-A2-A3_no_rRNA.1_(paired)_conti…
ko04142	Lysosome	56	99	84	K01052,K01074,K01125,K01132,K01134,K01135,K01136,K01137,K01192,K01195,K01201,K01202,K01204,K01205,K01275,K01363,K01369,K01565,K02146,K02154,K04646,K05642,K06129,K06501,K06528,K06546,K06564,K08239,K10532,K12301,K12305,K12307,K12309,K12311,K12316,K12347,K12373,K12381,K12382,K12385,K12388,K12389,K12390,K12391,K12392,K12394,K12396,K12397,K12398,K12399,K12400,K12401,K12402,K12403,K12404,K13444,	A1-A2-A3_no_rRNA.1_(paired)_contig_18276,A1-A2-A3_no_rRNA.1_(paired)_contig_1993,A1-A2-A3_no_rRNA.1_(paired)_contig_76897,A1-A2-A3_no_rRNA.1_(paired)_contig_36629,A1-A2-A3_no_rRNA.1_(paired)_contig_5694,A1-A2-A3_no_rRNA.1_(paired)_contig_34998,A1-A2-A3_no_rRNA.1_(paired)_contig_1243,A1-A2-A3_no_rRNA.1_(paired)_contig_7658,A1-A2-A3_no_rRNA.1_(paired)_contig_6942,A1-A2-A3_no_rRNA.1_(paired)_contig_…
ko04530	Tight junction	55	69	126	K01110,K02105,K02677,K03097,K03456,K04237,K04354,K04382,K04424,K04456,K04513,K04630,K05629,K05631,K05691,K05692,K05699,K05701,K05702,K05704,K05705,K06068,K06069,K06087,K06088,K06089,K06091,K06092,K06093,K06094,K06095,K06096,K06098,K06100,K06101,K06103,K06104,K06105,K06106,K06107,K06110,K06111,K06112,K06735,K06785,K07827,K07828,K10352,K12757,K12758,K17751,K18050,K18051,K18052,K18625,	A1-A2-A3_no_rRNA.1_(paired)_contig_2769,A1-A2-A3_no_rRNA.1_(paired)_contig_38237,First_Contig98,A1-A2-A3_no_rRNA.1_(paired)_contig_3893,A1-A2-A3_no_rRNA.1_(paired)_contig_8899,A1-A2-A3_no_rRNA.1_(paired)_contig_76630,A1-A2-A3_no_rRNA.1_(paired)_contig_24419,A1-A2-A3_no_rRNA.1_(paired)_contig_588,A1-A2-A3_no_rRNA.1_(paired)_contig_7141,A1-A2-A3_no_rRNA.1_(paired)_contig_15564,A1-A2-A3_no_rRNA.1_(p…
ko04145	Phagosome	55	93	109	K00914,K00921,K01330,K02145,K02146,K02147,K02154,K03990,K04392,K04659,K05653,K05654,K05692,K05719,K06259,K06461,K06464,K06481,K06484,K06487,K06493,K06498,K06503,K06528,K06560,K06588,K06751,K06752,K07374,K07375,K07888,K07889,K08008,K08010,K08011,K08012,K08054,K08517,K10062,K10159,K10160,K10169,K10413,K10414,K10415,K10416,K10956,K12182,K12478,K13240,K13505,K13813,K13882,K13885,K16857,	A1-A2-A3_no_rRNA.1_(paired)_contig_4954,A1-A2-A3_no_rRNA.1_(paired)_contig_65065,A1-A2-A3_no_rRNA.1_(paired)_contig_690,A1-A2-A3_no_rRNA.1_(paired)_contig_10555,A1-A2-A3_no_rRNA.1_(paired)_contig_943,A1-A2-A3_no_rRNA.1_(paired)_contig_40569,A1-A2-A3_no_rRNA.1_(paired)_contig_4305,A1-A2-A3_no_rRNA.1_(paired)_contig_7615,A1-A2-A3_no_rRNA.1_(paired)_contig_5671,A1-A2-A3_no_rRNA.1_(paired)_contig_649…
ko04152	AMPK signaling pathway	55	---	178	K00021,K00507,K00665,K00693,K00850,K00922,K01103,K01596,K02649,K03234,K03456,K04354,K04382,K04427,K04456,K04503,K04527,K04688,K05087,K06259,K06276,K06627,K07187,K07188,K07191,K07197,K07198,K07199,K07200,K07202,K07203,K07204,K07206,K07207,K07296,K07297,K07359,K07881,K07903,K08271,K08272,K08292,K08530,K08765,K09047,K09048,K09408,K11262,K11583,K11584,K13088,K16172,K16333,K17532,K18341,K00461,K00922,…	A1-A2-A3_no_rRNA.1_(paired)_contig_38297,First_Contig2061,A1-A2-A3_no_rRNA.1_(paired)_contig_8344,A1-A2-A3_no_rRNA.1_(paired)_contig_2226,A1-A2-A3_no_rRNA.1_(paired)_contig_10,A1-A2-A3_no_rRNA.1_(paired)_contig_46233,A1-A2-A3_no_rRNA.1_(paired)_contig_690,A1-A2-A3_no_rRNA.1_(paired)_contig_25831,First_Contig139,A1-A2-A3_no_rRNA.1_(paired)_contig_16092,A1-A2-A3_no_rRNA.1_(paired)_contig_22004,A1-A…
ko04670	Leukocyte transendothelial migration	53	71	111	K00922,K01116,K01398,K02105,K02649,K02677,K04351,K04353,K04392,K04441,K04513,K04514,K04630,K05690,K05691,K05692,K05699,K05700,K05702,K05718,K05719,K05725,K05730,K05732,K05760,K05763,K05859,K05871,K06087,K06088,K06089,K06461,K06464,K06471,K06483,K06533,K06735,K06785,K07293,K07873,K08007,K08008,K08010,K08011,K08012,K08013,K08014,K08015,K10031,K12757,K12758,K13709,K17388,	A1-A2-A3_no_rRNA.1_(paired)_contig_2769,First_Contig98,A1-A2-A3_no_rRNA.1_(paired)_contig_2226,A1-A2-A3_no_rRNA.1_(paired)_contig_25831,A1-A2-A3_no_rRNA.1_(paired)_contig_943,A1-A2-A3_no_rRNA.1_(paired)_contig_62728,A1-A2-A3_no_rRNA.1_(paired)_contig_6499,A1-A2-A3_no_rRNA.1_(paired)_contig_24419,A1-A2-A3_no_rRNA.1_(paired)_contig_47227,A1-A2-A3_no_rRNA.1_(paired)_contig_10601,A1-A2-A3_no_rRNA.1_(…
ko04310	Wnt signaling pathway	53	97	176	K00181,K00408,K00444,K02085,K02105,K02157,K02185,K02235,K02353,K02354,K02375,K02376,K02432,K02677,K03068,K03083,K03097,K03345,K03347,K03362,K04345,K04348,K04385,K04392,K04427,K04440,K04446,K04448,K04468,K04494,K04495,K04496,K04497,K04498,K04501,K04503,K04504,K04508,K04510,K04511,K04512,K04513,K04515,K05858,K06268,K08110,K08957,K10151,K10162,K17332,K17333,K17334,K17388,K00922,K02580,K02649,K02861,…	First_Contig2061,A1-A2-A3_no_rRNA.1_(paired)_contig_8344,A1-A2-A3_no_rRNA.1_(paired)_contig_59971,A1-A2-A3_no_rRNA.1_(paired)_contig_2226,A1-A2-A3_no_rRNA.1_(paired)_contig_5266,A1-A2-A3_no_rRNA.1_(paired)_contig_25831,A1-A2-A3_no_rRNA.1_(paired)_contig_943,A1-A2-A3_no_rRNA.1_(paired)_contig_1967,A1-A2-A3_no_rRNA.1_(paired)_contig_7023,A1-A2-A3_no_rRNA.1_(paired)_contig_2751,A1-A2-A3_no_rRNA.1_(p…
ko04060	Cytokine-cytokine receptor interaction	52	196	64	K03160,K04357,K04361,K04363,K04386,K04388,K04670,K04671,K04673,K04675,K04723,K04738,K05055,K05057,K05058,K05060,K05066,K05070,K05071,K05076,K05080,K05089,K05090,K05091,K05098,K05099,K05130,K05134,K05141,K05147,K05155,K05157,K05160,K05164,K05165,K05173,K05448,K05449,K05453,K05454,K05460,K05482,K05490,K05512,K10031,K13375,K13376,K13377,K13567,K13578,K13596,K17386,	A1-A2-A3_no_rRNA.1_(paired)_contig_135,First_Contig163,A1-A2-A3_no_rRNA.1_(paired)_contig_65951,A1-A2-A3_no_rRNA.1_(paired)_contig_59515,A1-A2-A3_no_rRNA.1_(paired)_contig_26628,A1-A2-A3_no_rRNA.1_(paired)_contig_25981,First_Contig1796,A1-A2-A3_no_rRNA.1_(paired)_contig_1260,A1-A2-A3_no_rRNA.1_(paired)_contig_54762,A1-A2-A3_no_rRNA.1_(paired)_contig_13327,A1-A2-A3_no_rRNA.1_(paired)_contig_6870,F…
ko04064	NF-kappa B signaling pathway	50	84	65	K01116,K01348,K02161,K02162,K02580,K02861,K03097,K03160,K03171,K03172,K03174,K03175,K04386,K04403,K04404,K04427,K04466,K04467,K04570,K04728,K04730,K04733,K04735,K05147,K05400,K05512,K05842,K05854,K05855,K05856,K05859,K07209,K07360,K07362,K07368,K07369,K07370,K07371,K09253,K09849,K10031,K10160,K10577,K11859,K12646,K12793,K16060,K16065,K16072,K18052,	A1-A2-A3_no_rRNA.1_(paired)_contig_59971,A1-A2-A3_no_rRNA.1_(paired)_contig_14096,A1-A2-A3_no_rRNA.1_(paired)_contig_7503,A1-A2-A3_no_rRNA.1_(paired)_contig_15249,A1-A2-A3_no_rRNA.1_(paired)_contig_33597,A1-A2-A3_no_rRNA.1_(paired)_contig_62728,A1-A2-A3_no_rRNA.1_(paired)_contig_73600,A1-A2-A3_no_rRNA.1_(paired)_contig_59515,A1-A2-A3_no_rRNA.1_(paired)_contig_72903,A1-A2-A3_no_rRNA.1_(paired)_con…
ko01120	Microbial metabolism in diverse environments	50	720	87	K00029,K00030,K00031,K00036,K00128,K00129,K00135,K00149,K00157,K00161,K00164,K00275,K00297,K00382,K00485,K00615,K00622,K00627,K00658,K00814,K00844,K00850,K00863,K00873,K00927,K00948,K01077,K01596,K01623,K01647,K01648,K01681,K01689,K01785,K01807,K01837,K01847,K01895,K01915,K01958,K01965,K07514,K07515,K08726,K13811,K14085,K14454,K14455,K15759,K15779,	A1-A2-A3_no_rRNA.1_(paired)_contig_81793,A1-A2-A3_no_rRNA.1_(paired)_contig_58551,A1-A2-A3_no_rRNA.1_(paired)_contig_397,A1-A2-A3_no_rRNA.1_(paired)_contig_23894,A1-A2-A3_no_rRNA.1_(paired)_contig_4643,A1-A2-A3_no_rRNA.1_(paired)_contig_985,A1-A2-A3_no_rRNA.1_(paired)_contig_1699,A1-A2-A3_no_rRNA.1_(paired)_contig_1329,A1-A2-A3_no_rRNA.1_(paired)_contig_25048,A1-A2-A3_no_rRNA.1_(paired)_contig_28…
ko04270	Vascular smooth muscle contraction	49	74	109	K00907,K02677,K04136,K04197,K04266,K04267,K04345,K04346,K04365,K04366,K04368,K04371,K04513,K04514,K04577,K04850,K04857,K04936,K04958,K04959,K04960,K05858,K06068,K06269,K07532,K08041,K08042,K08043,K08044,K08045,K08046,K08047,K08049,K08845,K12318,K12319,K12323,K12324,K12327,K12330,K12331,K12337,K16342,K16343,K17388,K17457,K18050,K18051,K18052,	A1-A2-A3_no_rRNA.1_(paired)_contig_38237,First_Contig2061,A1-A2-A3_no_rRNA.1_(paired)_contig_42874,A1-A2-A3_no_rRNA.1_(paired)_contig_12580,First_Contig2380,A1-A2-A3_no_rRNA.1_(paired)_contig_66640,A1-A2-A3_no_rRNA.1_(paired)_contig_19358,A1-A2-A3_no_rRNA.1_(paired)_contig_76715,A1-A2-A3_no_rRNA.1_(paired)_contig_53351,A1-A2-A3_no_rRNA.1_(paired)_contig_1641,A1-A2-A3_no_rRNA.1_(paired)_contig_782…
ko04114	Oocyte meiosis	49	74	175	K02087,K02178,K02365,K02537,K02602,K03347,K03348,K03349,K03350,K03351,K03352,K03353,K03354,K03355,K03362,K03456,K04345,K04348,K04368,K04371,K04373,K04382,K04515,K04958,K04959,K04960,K05087,K06268,K06269,K06626,K06631,K06633,K06636,K06669,K08041,K08042,K08043,K08044,K08045,K08046,K08047,K08049,K08836,K11481,K11584,K13054,K13728,K16197,K16198,K00922,K02580,K02649,K03083,K03097,K03175,K03237,K03283,…	First_Contig2061,A1-A2-A3_no_rRNA.1_(paired)_contig_8344,A1-A2-A3_no_rRNA.1_(paired)_contig_42874,A1-A2-A3_no_rRNA.1_(paired)_contig_2226,A1-A2-A3_no_rRNA.1_(paired)_contig_5266,A1-A2-A3_no_rRNA.1_(paired)_contig_71399,A1-A2-A3_no_rRNA.1_(paired)_contig_25831,A1-A2-A3_no_rRNA.1_(paired)_contig_1967,A1-A2-A3_no_rRNA.1_(paired)_contig_65951,A1-A2-A3_no_rRNA.1_(paired)_contig_4660,A1-A2-A3_no_rRNA.1…
ko04111	Cell cycle - yeast	48	118	79	K02178,K02180,K02209,K02210,K02212,K02213,K02214,K02216,K02365,K02516,K02537,K02540,K02541,K02542,K02603,K02604,K02605,K02606,K03347,K03348,K03349,K03350,K03351,K03352,K03353,K03354,K03355,K03364,K03456,K04354,K04382,K06628,K06636,K06639,K06641,K06662,K06669,K06670,K06671,K06672,K06674,K06675,K06676,K06677,K06678,K06685,K08866,K18669,	A1-A2-A3_no_rRNA.1_(paired)_contig_33566,A1-A2-A3_no_rRNA.1_(paired)_contig_71399,A1-A2-A3_no_rRNA.1_(paired)_contig_33188,A1-A2-A3_no_rRNA.1_(paired)_contig_18611,A1-A2-A3_no_rRNA.1_(paired)_contig_27625,A1-A2-A3_no_rRNA.1_(paired)_contig_64931,A1-A2-A3_no_rRNA.1_(paired)_contig_55421,A1-A2-A3_no_rRNA.1_(paired)_contig_9117,A1-A2-A3_no_rRNA.1_(paired)_contig_20595,A1-A2-A3_no_rRNA.1_(paired)_con…
ko04514	Cell adhesion molecules (CAMs)	47	89	80	K03160,K05689,K05693,K05695,K05718,K05719,K06087,K06088,K06089,K06461,K06464,K06471,K06483,K06485,K06487,K06491,K06495,K06531,K06533,K06544,K06547,K06550,K06567,K06584,K06585,K06591,K06735,K06736,K06746,K06751,K06752,K06756,K06757,K06766,K06770,K06771,K06780,K06785,K06793,K06809,K06816,K07377,K07379,K07523,K16336,K16337,K16338,	A1-A2-A3_no_rRNA.1_(paired)_contig_29988,A1-A2-A3_no_rRNA.1_(paired)_contig_10495,A1-A2-A3_no_rRNA.1_(paired)_contig_47227,A1-A2-A3_no_rRNA.1_(paired)_contig_26628,A1-A2-A3_no_rRNA.1_(paired)_contig_70246,A1-A2-A3_no_rRNA.1_(paired)_contig_18134,A1-A2-A3_no_rRNA.1_(paired)_contig_66075,A1-A2-A3_no_rRNA.1_(paired)_contig_24122,First_Contig614,A1-A2-A3_no_rRNA.1_(paired)_contig_14333,A1-A2-A3_no_rR…
ko04261	Adrenergic signaling in cardiomyocytes	47	---	114	K00922,K01539,K01540,K02161,K02649,K03456,K04136,K04345,K04351,K04354,K04371,K04382,K04441,K04445,K04456,K04515,K04630,K04838,K04839,K04850,K04857,K04858,K04862,K04864,K04873,K05742,K05850,K05858,K06269,K08014,K08041,K08042,K08043,K08044,K08045,K08046,K08047,K08049,K09047,K09048,K09049,K09290,K11583,K11584,K12044,K12750,K17751,	First_Contig2061,A1-A2-A3_no_rRNA.1_(paired)_contig_2226,A1-A2-A3_no_rRNA.1_(paired)_contig_8227,A1-A2-A3_no_rRNA.1_(paired)_contig_25831,A1-A2-A3_no_rRNA.1_(paired)_contig_27150,A1-A2-A3_no_rRNA.1_(paired)_contig_16092,First_Contig452,A1-A2-A3_no_rRNA.1_(paired)_contig_7,A1-A2-A3_no_rRNA.1_(paired)_contig_70922,A1-A2-A3_no_rRNA.1_(paired)_contig_61136,A1-A2-A3_no_rRNA.1_(paired)_contig_5441,A1-A…
ko04066	HIF-1 signaling pathway	46	70	85	K00161,K00844,K00922,K01103,K01116,K01689,K02161,K02580,K02649,K02677,K03259,K03870,K03871,K03982,K04357,K04361,K04368,K04371,K04372,K04456,K04498,K04515,K04527,K04688,K04692,K04735,K05055,K05083,K05087,K05121,K05448,K05465,K05467,K05859,K06503,K07203,K07299,K08008,K08268,K09097,K09592,K10160,K12077,K13241,K13242,K14736,	First_Contig2061,A1-A2-A3_no_rRNA.1_(paired)_contig_2226,A1-A2-A3_no_rRNA.1_(paired)_contig_81793,A1-A2-A3_no_rRNA.1_(paired)_contig_46233,A1-A2-A3_no_rRNA.1_(paired)_contig_25831,A1-A2-A3_no_rRNA.1_(paired)_contig_62728,A1-A2-A3_no_rRNA.1_(paired)_contig_7391,A1-A2-A3_no_rRNA.1_(paired)_contig_21664,A1-A2-A3_no_rRNA.1_(paired)_contig_1471,A1-A2-A3_no_rRNA.1_(paired)_contig_337,A1-A2-A3_no_rRNA.1…
ko04668	TNF signaling pathway	46	---	68	K00922,K02187,K02580,K02649,K02861,K03171,K03172,K03174,K04368,K04371,K04397,K04398,K04400,K04403,K04404,K04415,K04426,K04427,K04430,K04431,K04433,K04440,K04441,K04445,K04448,K04456,K04466,K04467,K04696,K04735,K05141,K05173,K05453,K05629,K05632,K07209,K07763,K09028,K09047,K09048,K09049,K09849,K11859,K12793,K16060,K16510,	First_Contig2061,A1-A2-A3_no_rRNA.1_(paired)_contig_2226,A1-A2-A3_no_rRNA.1_(paired)_contig_17783,A1-A2-A3_no_rRNA.1_(paired)_contig_25831,A1-A2-A3_no_rRNA.1_(paired)_contig_27150,A1-A2-A3_no_rRNA.1_(paired)_contig_16092,A1-A2-A3_no_rRNA.1_(paired)_contig_73600,A1-A2-A3_no_rRNA.1_(paired)_contig_2024,A1-A2-A3_no_rRNA.1_(paired)_contig_72903,A1-A2-A3_no_rRNA.1_(paired)_contig_62279,First_Contig452…
ko04660	T cell receptor signaling pathway	45	80	174	K00922,K01116,K02580,K02649,K03083,K03099,K04348,K04350,K04366,K04368,K04371,K04409,K04415,K04427,K04431,K04441,K04446,K04448,K04456,K04466,K04467,K04513,K04707,K04735,K05697,K05703,K05730,K05734,K05856,K05872,K06268,K06276,K07209,K07360,K07362,K07364,K07365,K07368,K07369,K07827,K07828,K12076,K17332,K17333,K18052,K00415,K00416,K01059,K01367,K01389,K01408,K02084,K02187,K02264,K03083,K03853,K03934,…	First_Contig2061,A1-A2-A3_no_rRNA.1_(paired)_contig_42874,A1-A2-A3_no_rRNA.1_(paired)_contig_2226,A1-A2-A3_no_rRNA.1_(paired)_contig_17783,A1-A2-A3_no_rRNA.1_(paired)_contig_25831,A1-A2-A3_no_rRNA.1_(paired)_contig_40569,A1-A2-A3_no_rRNA.1_(paired)_contig_56567,A1-A2-A3_no_rRNA.1_(paired)_contig_40866,A1-A2-A3_no_rRNA.1_(paired)_contig_19358,A1-A2-A3_no_rRNA.1_(paired)_contig_35264,First_Contig92…
ko04914	Progesterone-mediated oocyte maturation	45	59	87	K00922,K02087,K02178,K02537,K02602,K02649,K03348,K03349,K03350,K03351,K03352,K03353,K03354,K03355,K03364,K04079,K04345,K04365,K04366,K04368,K04371,K04373,K04440,K04441,K04456,K04630,K05087,K05868,K06627,K06631,K06633,K06638,K06645,K07827,K08041,K08042,K08043,K08044,K08045,K08046,K08047,K08049,K08845,K13296,K13728,	First_Contig2061,A1-A2-A3_no_rRNA.1_(paired)_contig_2226,A1-A2-A3_no_rRNA.1_(paired)_contig_71399,A1-A2-A3_no_rRNA.1_(paired)_contig_25831,A1-A2-A3_no_rRNA.1_(paired)_contig_9797,A1-A2-A3_no_rRNA.1_(paired)_contig_14512,A1-A2-A3_no_rRNA.1_(paired)_contig_33688,A1-A2-A3_no_rRNA.1_(paired)_contig_78256,A1-A2-A3_no_rRNA.1_(paired)_contig_20881,A1-A2-A3_no_rRNA.1_(paired)_contig_15204,A1-A2-A3_no_rRN…
ko04630	Jak-STAT signaling pathway	44	118	245	K00922,K02649,K03099,K04447,K04456,K04498,K04503,K04570,K04692,K04696,K04697,K04698,K04702,K04703,K04704,K04705,K04706,K04707,K04738,K05055,K05057,K05058,K05060,K05066,K05070,K05071,K05076,K05080,K05130,K05134,K05697,K07293,K10151,K11217,K11218,K11219,K11220,K11221,K11223,K11224,K11225,K16064,K16065,K17385,K04345,K04850,K04857,K04858,K04862,K04864,K04873,K05692,K05719,K06265,K06476,K06480,K06481,…	A1-A2-A3_no_rRNA.1_(paired)_contig_8344,A1-A2-A3_no_rRNA.1_(paired)_contig_3128,A1-A2-A3_no_rRNA.1_(paired)_contig_42874,A1-A2-A3_no_rRNA.1_(paired)_contig_53000,A1-A2-A3_no_rRNA.1_(paired)_contig_49606,A1-A2-A3_no_rRNA.1_(paired)_contig_2226,A1-A2-A3_no_rRNA.1_(paired)_contig_13154,A1-A2-A3_no_rRNA.1_(paired)_contig_65065,A1-A2-A3_no_rRNA.1_(paired)_contig_25831,A1-A2-A3_no_rRNA.1_(paired)_conti…
ko03015	mRNA surveillance pathway	43	59	62	K00565,K03265,K03267,K03456,K04354,K04382,K06100,K06269,K06965,K08873,K11124,K11125,K11583,K11584,K12812,K12875,K12882,K13114,K13126,K13171,K13917,K14284,K14323,K14326,K14327,K14328,K14376,K14396,K14397,K14399,K14400,K14401,K14402,K14403,K14404,K14405,K14407,K14408,K14409,K14411,K14416,K14962,K15542,	A1-A2-A3_no_rRNA.1_(paired)_contig_44799,A1-A2-A3_no_rRNA.1_(paired)_contig_6906,A1-A2-A3_no_rRNA.1_(paired)_contig_3057,A1-A2-A3_no_rRNA.1_(paired)_contig_5891,First_Contig326,A1-A2-A3_no_rRNA.1_(paired)_contig_3427,A1-A2-A3_no_rRNA.1_(paired)_contig_5441,A1-A2-A3_no_rRNA.1_(paired)_contig_3503,A1-A2-A3_no_rRNA.1_(paired)_contig_4916,First_Contig177,A1-A2-A3_no_rRNA.1_(paired)_contig_2388,A1-A2-…
ko04512	ECM-receptor interaction	43	56	131	K03900,K04659,K05635,K05636,K05637,K05717,K05719,K06236,K06237,K06238,K06240,K06241,K06243,K06244,K06246,K06248,K06249,K06252,K06254,K06255,K06259,K06265,K06267,K06476,K06480,K06481,K06482,K06483,K06484,K06485,K06487,K06493,K06525,K06583,K06584,K06585,K06586,K06587,K06588,K06589,K06591,K16338,K16857,	A1-A2-A3_no_rRNA.1_(paired)_contig_38297,A1-A2-A3_no_rRNA.1_(paired)_contig_53000,A1-A2-A3_no_rRNA.1_(paired)_contig_47315,A1-A2-A3_no_rRNA.1_(paired)_contig_65065,A1-A2-A3_no_rRNA.1_(paired)_contig_690,A1-A2-A3_no_rRNA.1_(paired)_contig_4305,A1-A2-A3_no_rRNA.1_(paired)_contig_52980,A1-A2-A3_no_rRNA.1_(paired)_contig_7615,A1-A2-A3_no_rRNA.1_(paired)_contig_39467,A1-A2-A3_no_rRNA.1_(paired)_contig…
ko04932	Non-alcoholic fatty liver disease (NAFLD)	42	---	143	K00415,K00416,K00922,K02187,K02264,K02580,K02649,K03083,K03237,K03934,K03935,K03952,K03965,K03968,K04392,K04397,K04398,K04426,K04440,K04448,K04456,K04527,K04696,K04735,K05055,K05632,K07187,K07197,K07198,K07199,K07200,K07209,K07296,K07297,K08536,K08852,K08860,K09113,K11351,K13375,K16172,K16341,K00922,K01110,K01522,K02084,K02161,K02580,K02649,K03172,K03174,K03175,K03875,K04456,K04467,K04503,K04570,…	A1-A2-A3_no_rRNA.1_(paired)_contig_38297,A1-A2-A3_no_rRNA.1_(paired)_contig_61547,A1-A2-A3_no_rRNA.1_(paired)_contig_3893,A1-A2-A3_no_rRNA.1_(paired)_contig_8344,A1-A2-A3_no_rRNA.1_(paired)_contig_2226,A1-A2-A3_no_rRNA.1_(paired)_contig_46233,A1-A2-A3_no_rRNA.1_(paired)_contig_25831,A1-A2-A3_no_rRNA.1_(paired)_contig_943,A1-A2-A3_no_rRNA.1_(paired)_contig_52980,A1-A2-A3_no_rRNA.1_(paired)_contig_…
ko04012	ErbB signaling pathway	41	60	80	K00922,K01116,K02649,K02677,K03083,K03099,K04357,K04361,K04365,K04366,K04368,K04371,K04409,K04430,K04431,K04438,K04440,K04448,K04456,K04515,K04688,K04707,K05083,K05085,K05455,K05704,K05725,K05734,K05859,K06279,K06619,K07203,K07365,K07827,K07828,K08845,K08887,K09593,K09783,K11223,K11224,	First_Contig2061,A1-A2-A3_no_rRNA.1_(paired)_contig_76630,A1-A2-A3_no_rRNA.1_(paired)_contig_2226,A1-A2-A3_no_rRNA.1_(paired)_contig_17783,A1-A2-A3_no_rRNA.1_(paired)_contig_6294,A1-A2-A3_no_rRNA.1_(paired)_contig_25831,A1-A2-A3_no_rRNA.1_(paired)_contig_62728,A1-A2-A3_no_rRNA.1_(paired)_contig_2024,A1-A2-A3_no_rRNA.1_(paired)_contig_14512,A1-A2-A3_no_rRNA.1_(paired)_contig_4994,A1-A2-A3_no_rRNA.…
ko04540	Gap junction	41	54	96	K02087,K02677,K03099,K04145,K04289,K04345,K04357,K04361,K04363,K04366,K04368,K04371,K04420,K04464,K04630,K04958,K04959,K04960,K05089,K05450,K05701,K05704,K05858,K07372,K07374,K07375,K07376,K07827,K07828,K08041,K08042,K08043,K08044,K08045,K08046,K08047,K08049,K08959,K12318,K12319,K17386,	A1-A2-A3_no_rRNA.1_(paired)_contig_4954,First_Contig2061,A1-A2-A3_no_rRNA.1_(paired)_contig_135,A1-A2-A3_no_rRNA.1_(paired)_contig_42874,A1-A2-A3_no_rRNA.1_(paired)_contig_76630,First_Contig2380,A1-A2-A3_no_rRNA.1_(paired)_contig_66640,A1-A2-A3_no_rRNA.1_(paired)_contig_19358,A1-A2-A3_no_rRNA.1_(paired)_contig_14512,A1-A2-A3_no_rRNA.1_(paired)_contig_2600,A1-A2-A3_no_rRNA.1_(paired)_contig_76715,…
ko04620	Toll-like receptor signaling pathway	40	74	62	K00922,K02580,K02649,K02861,K03160,K03174,K03175,K04368,K04371,K04392,K04398,K04403,K04404,K04415,K04427,K04430,K04431,K04433,K04440,K04441,K04448,K04456,K04467,K04730,K04733,K04735,K05130,K05398,K05400,K05401,K05404,K05410,K05842,K07209,K09446,K10159,K10160,K10168,K10169,K11220,	First_Contig2061,A1-A2-A3_no_rRNA.1_(paired)_contig_59971,A1-A2-A3_no_rRNA.1_(paired)_contig_2226,A1-A2-A3_no_rRNA.1_(paired)_contig_17783,A1-A2-A3_no_rRNA.1_(paired)_contig_25831,A1-A2-A3_no_rRNA.1_(paired)_contig_943,A1-A2-A3_no_rRNA.1_(paired)_contig_6499,A1-A2-A3_no_rRNA.1_(paired)_contig_78329,A1-A2-A3_no_rRNA.1_(paired)_contig_2024,A1-A2-A3_no_rRNA.1_(paired)_contig_26628,A1-A2-A3_no_rRNA.1…
ko04520	Adherens junction	40	59	125	K02105,K03097,K04237,K04361,K04362,K04371,K04388,K04392,K04427,K04468,K04498,K04500,K04501,K04513,K04527,K05083,K05087,K05099,K05689,K05690,K05691,K05692,K05693,K05694,K05695,K05697,K05699,K05700,K05701,K05702,K05703,K05704,K05705,K05707,K05747,K06084,K06085,K06086,K06531,K16848,K00922,K01110,K02105,K02161,K02580,K02649,K03083,K03099,K04079,K04357,K04361,K04362,K04363,K04365,K04366,K04368,K04371,…	A1-A2-A3_no_rRNA.1_(paired)_contig_61547,A1-A2-A3_no_rRNA.1_(paired)_contig_2769,First_Contig98,A1-A2-A3_no_rRNA.1_(paired)_contig_3893,First_Contig2061,A1-A2-A3_no_rRNA.1_(paired)_contig_8344,A1-A2-A3_no_rRNA.1_(paired)_contig_135,A1-A2-A3_no_rRNA.1_(paired)_contig_76630,A1-A2-A3_no_rRNA.1_(paired)_contig_2226,A1-A2-A3_no_rRNA.1_(paired)_contig_25831,A1-A2-A3_no_rRNA.1_(paired)_contig_943,A1-A2-…
ko04912	GnRH signaling pathway	40	60	96	K01115,K01398,K03099,K04345,K04361,K04366,K04368,K04371,K04416,K04420,K04421,K04428,K04430,K04431,K04433,K04440,K04441,K04448,K04464,K04515,K04850,K04857,K04958,K04959,K04960,K05704,K05858,K05871,K07763,K07827,K07828,K08041,K08042,K08043,K08044,K08045,K08046,K08047,K08049,K16342,	First_Contig2061,A1-A2-A3_no_rRNA.1_(paired)_contig_42874,A1-A2-A3_no_rRNA.1_(paired)_contig_76630,A1-A2-A3_no_rRNA.1_(paired)_contig_17783,A1-A2-A3_no_rRNA.1_(paired)_contig_2024,A1-A2-A3_no_rRNA.1_(paired)_contig_59845,A1-A2-A3_no_rRNA.1_(paired)_contig_19358,A1-A2-A3_no_rRNA.1_(paired)_contig_73155,A1-A2-A3_no_rRNA.1_(paired)_contig_14512,A1-A2-A3_no_rRNA.1_(paired)_contig_76715,A1-A2-A3_no_rR…
ko04915	Estrogen signaling pathway	40	---	97	K00922,K01398,K02649,K03099,K03283,K04079,K04345,K04361,K04366,K04368,K04371,K04448,K04456,K04615,K04630,K04684,K04958,K04959,K04960,K05704,K05858,K06068,K06279,K07827,K07828,K08041,K08042,K08043,K08044,K08045,K08046,K08047,K08049,K08550,K09047,K09048,K09049,K09487,K09571,K13242,	A1-A2-A3_no_rRNA.1_(paired)_contig_38237,First_Contig2061,A1-A2-A3_no_rRNA.1_(paired)_contig_42874,A1-A2-A3_no_rRNA.1_(paired)_contig_76630,A1-A2-A3_no_rRNA.1_(paired)_contig_2226,A1-A2-A3_no_rRNA.1_(paired)_contig_25831,A1-A2-A3_no_rRNA.1_(paired)_contig_16092,A1-A2-A3_no_rRNA.1_(paired)_contig_5856,First_Contig452,A1-A2-A3_no_rRNA.1_(paired)_contig_19358,A1-A2-A3_no_rRNA.1_(paired)_contig_14512…
ko04724	Glutamatergic synapse	40	82	103	K00910,K01115,K01425,K01915,K02677,K04345,K04348,K04371,K04536,K04538,K04605,K04607,K04608,K04630,K04850,K04958,K04959,K04960,K04964,K05198,K05199,K05200,K05202,K05614,K05858,K06268,K08041,K08042,K08043,K08044,K08045,K08046,K08047,K08049,K11828,K13576,K14207,K15009,K15010,K16342,	First_Contig2061,A1-A2-A3_no_rRNA.1_(paired)_contig_42874,A1-A2-A3_no_rRNA.1_(paired)_contig_6384,A1-A2-A3_no_rRNA.1_(paired)_contig_59845,A1-A2-A3_no_rRNA.1_(paired)_contig_19358,A1-A2-A3_no_rRNA.1_(paired)_contig_73155,A1-A2-A3_no_rRNA.1_(paired)_contig_45309,A1-A2-A3_no_rRNA.1_(paired)_contig_76715,A1-A2-A3_no_rRNA.1_(paired)_contig_4297,A1-A2-A3_no_rRNA.1_(paired)_contig_53351,A1-A2-A3_no_rRN…
ko04666	Fc gamma R-mediated phagocytosis	39	53	164	K00889,K00922,K01080,K01115,K01116,K02649,K02677,K03084,K04366,K04368,K04371,K04392,K04409,K04438,K04456,K04688,K04718,K05730,K05743,K05744,K05747,K05754,K05765,K05768,K05854,K05855,K05859,K06068,K06498,K07362,K08011,K08091,K12367,K12488,K12559,K12561,K12562,K15909,K18050,K01283,K04850,K04857,K04858,K04862,K04864,K04873,K05692,K05719,K06265,K06476,K06480,K06481,K06482,K06483,K06484,K06485,K06487,…	A1-A2-A3_no_rRNA.1_(paired)_contig_38237,First_Contig2061,A1-A2-A3_no_rRNA.1_(paired)_contig_53000,A1-A2-A3_no_rRNA.1_(paired)_contig_2226,A1-A2-A3_no_rRNA.1_(paired)_contig_15978,A1-A2-A3_no_rRNA.1_(paired)_contig_65065,A1-A2-A3_no_rRNA.1_(paired)_contig_15249,A1-A2-A3_no_rRNA.1_(paired)_contig_25831,A1-A2-A3_no_rRNA.1_(paired)_contig_943,A1-A2-A3_no_rRNA.1_(paired)_contig_4305,A1-A2-A3_no_rRNA.…
ko04750	Inflammatory mediator regulation of TRP channels	39	---	140	K00458,K00922,K01116,K02649,K02677,K04149,K04261,K04269,K04345,K04386,K04433,K04440,K04441,K04515,K04723,K04830,K04958,K04959,K04960,K04971,K04972,K05704,K05858,K05859,K06068,K06269,K08041,K08042,K08043,K08044,K08045,K08046,K08047,K08049,K16342,K16343,K18050,K18051,K18052,K00922,K02580,K02649,K04357,K04361,K04365,K04366,K04368,K04371,K04388,K04392,K04440,K04456,K04467,K04482,K04500,K04501,K04503,…	A1-A2-A3_no_rRNA.1_(paired)_contig_61547,A1-A2-A3_no_rRNA.1_(paired)_contig_38237,First_Contig2061,A1-A2-A3_no_rRNA.1_(paired)_contig_8344,A1-A2-A3_no_rRNA.1_(paired)_contig_42874,A1-A2-A3_no_rRNA.1_(paired)_contig_76630,A1-A2-A3_no_rRNA.1_(paired)_contig_2226,A1-A2-A3_no_rRNA.1_(paired)_contig_25831,A1-A2-A3_no_rRNA.1_(paired)_contig_943,A1-A2-A3_no_rRNA.1_(paired)_contig_25,A1-A2-A3_no_rRNA.1_(…
ko04725	Cholinergic synapse	38	86	95	K00922,K02161,K02649,K02677,K04345,K04368,K04371,K04447,K04456,K04515,K04536,K04538,K04630,K04805,K04806,K04850,K04857,K04929,K04930,K04958,K04959,K04960,K04996,K05007,K05703,K05858,K07827,K07828,K08041,K08042,K08043,K08044,K08045,K08046,K08047,K08049,K09047,K09048,	First_Contig2061,A1-A2-A3_no_rRNA.1_(paired)_contig_42874,A1-A2-A3_no_rRNA.1_(paired)_contig_2226,A1-A2-A3_no_rRNA.1_(paired)_contig_25831,A1-A2-A3_no_rRNA.1_(paired)_contig_16092,First_Contig452,A1-A2-A3_no_rRNA.1_(paired)_contig_19358,First_Contig2335,A1-A2-A3_no_rRNA.1_(paired)_contig_14512,A1-A2-A3_no_rRNA.1_(paired)_contig_76715,A1-A2-A3_no_rRNA.1_(paired)_contig_53351,A1-A2-A3_no_rRNA.1_(pa…
ko04350	TGF-beta signaling pathway	37	50	263	K03347,K03456,K04371,K04382,K04388,K04498,K04500,K04501,K04513,K04514,K04657,K04662,K04663,K04667,K04670,K04671,K04673,K04675,K04676,K04677,K04678,K04679,K04681,K04682,K04683,K04684,K04686,K04688,K10162,K13375,K13376,K13377,K13567,K13578,K13596,K16791,K16857,K00922,K02580,K02649,K03099,K04365,K04366,K04368,K04371,K04388,K04438,K04456,K04462,K04467,K04496,K04501,K04503,K04570,K04707,K04735,K06067,…	A1-A2-A3_no_rRNA.1_(paired)_contig_38297,A1-A2-A3_no_rRNA.1_(paired)_contig_2769,A1-A2-A3_no_rRNA.1_(paired)_contig_61547,First_Contig98,A1-A2-A3_no_rRNA.1_(paired)_contig_7567,First_Contig2061,A1-A2-A3_no_rRNA.1_(paired)_contig_8344,A1-A2-A3_no_rRNA.1_(paired)_contig_53000,A1-A2-A3_no_rRNA.1_(paired)_contig_2226,A1-A2-A3_no_rRNA.1_(paired)_contig_46233,A1-A2-A3_no_rRNA.1_(paired)_contig_65065,A1…
ko00240	Pyrimidine metabolism	37	150	61	K00207,K00254,K00384,K00560,K00857,K00876,K00940,K00962,K01081,K01489,K01511,K01937,K02320,K02324,K02325,K02327,K02328,K02684,K02685,K02999,K03000,K03002,K03004,K03006,K03010,K03011,K03018,K03021,K03022,K03023,K03506,K03783,K10807,K11540,K12305,K13421,K14721,	First_Contig610,A1-A2-A3_no_rRNA.1_(paired)_contig_76450,A1-A2-A3_no_rRNA.1_(paired)_contig_66673,A1-A2-A3_no_rRNA.1_(paired)_contig_58060,A1-A2-A3_no_rRNA.1_(paired)_contig_1243,First_Contig621,A1-A2-A3_no_rRNA.1_(paired)_contig_46361,A1-A2-A3_no_rRNA.1_(paired)_contig_9904,A1-A2-A3_no_rRNA.1_(paired)_contig_56756,A1-A2-A3_no_rRNA.1_(paired)_contig_37452,A1-A2-A3_no_rRNA.1_(paired)_contig_34168,…
ko03008	Ribosome biogenesis in eukaryotes	37	82	119	K01164,K03097,K03538,K03685,K06943,K07178,K07562,K07936,K11129,K12618,K12619,K14284,K14290,K14521,K14530,K14536,K14537,K14538,K14539,K14544,K14546,K14548,K14550,K14552,K14554,K14555,K14556,K14557,K14558,K14564,K14565,K14567,K14568,K14569,K14570,K14572,K14575,K00922,K02649,K03099,K03870,K03871,K04353,K04365,K04366,K04368,K04371,K04392,K04409,K04438,K04448,K04456,K04498,K05099,K05448,K05460,K05734,…	A1-A2-A3_no_rRNA.1_(paired)_contig_11334,A1-A2-A3_no_rRNA.1_(paired)_contig_76669,First_Contig2061,A1-A2-A3_no_rRNA.1_(paired)_contig_2226,A1-A2-A3_no_rRNA.1_(paired)_contig_25831,A1-A2-A3_no_rRNA.1_(paired)_contig_943,A1-A2-A3_no_rRNA.1_(paired)_contig_6499,A1-A2-A3_no_rRNA.1_(paired)_contig_7391,A1-A2-A3_no_rRNA.1_(paired)_contig_69416,A1-A2-A3_no_rRNA.1_(paired)_contig_3926,A1-A2-A3_no_rRNA.1_…
ko01200	Carbon metabolism	36	---	56	K00027,K00029,K00030,K00031,K00036,K00140,K00161,K00164,K00281,K00297,K00382,K00605,K00615,K00627,K00658,K00814,K00844,K00850,K00863,K00873,K00927,K00948,K01623,K01647,K01681,K01689,K01807,K01847,K01895,K01958,K01965,K07514,K07515,K13937,K14454,K14455,	A1-A2-A3_no_rRNA.1_(paired)_contig_81793,A1-A2-A3_no_rRNA.1_(paired)_contig_397,A1-A2-A3_no_rRNA.1_(paired)_contig_46423,A1-A2-A3_no_rRNA.1_(paired)_contig_985,A1-A2-A3_no_rRNA.1_(paired)_contig_1699,A1-A2-A3_no_rRNA.1_(paired)_contig_1329,A1-A2-A3_no_rRNA.1_(paired)_contig_25048,A1-A2-A3_no_rRNA.1_(paired)_contig_1545,A1-A2-A3_no_rRNA.1_(paired)_contig_415,A1-A2-A3_no_rRNA.1_(paired)_contig_3917…
ko04728	Dopaminergic synapse	36	81	88	K00274,K00545,K01593,K02223,K02296,K02677,K03083,K03456,K04145,K04345,K04348,K04354,K04382,K04440,K04441,K04456,K04515,K04536,K04538,K04630,K04850,K04958,K04959,K04960,K05198,K05199,K05200,K05858,K06269,K08045,K09047,K09048,K09049,K10396,K11583,K11584,	A1-A2-A3_no_rRNA.1_(paired)_contig_42874,A1-A2-A3_no_rRNA.1_(paired)_contig_2372,A1-A2-A3_no_rRNA.1_(paired)_contig_16092,First_Contig452,A1-A2-A3_no_rRNA.1_(paired)_contig_19358,A1-A2-A3_no_rRNA.1_(paired)_contig_45309,A1-A2-A3_no_rRNA.1_(paired)_contig_76715,A1-A2-A3_no_rRNA.1_(paired)_contig_5441,A1-A2-A3_no_rRNA.1_(paired)_contig_53351,A1-A2-A3_no_rRNA.1_(paired)_contig_1641,A1-A2-A3_no_rRNA.…
ko05034	Alcoholism	36	79	112	K00274,K01593,K03099,K04145,K04266,K04267,K04360,K04365,K04366,K04368,K04371,K04536,K04538,K04630,K06067,K06269,K06279,K07359,K07827,K07828,K08045,K08845,K09029,K09047,K09048,K09049,K11251,K11253,K11254,K11404,K11406,K11407,K11408,K11409,K15985,K18671,K00922,K01283,K02580,K02649,K03175,K03456,K03982,K03990,K04354,K04371,K04382,K04388,K04398,K04430,K04440,K04441,K04448,K04456,K04467,K04500,K04630,…	First_Contig2061,A1-A2-A3_no_rRNA.1_(paired)_contig_59971,A1-A2-A3_no_rRNA.1_(paired)_contig_2226,A1-A2-A3_no_rRNA.1_(paired)_contig_46233,A1-A2-A3_no_rRNA.1_(paired)_contig_25831,A1-A2-A3_no_rRNA.1_(paired)_contig_16092,A1-A2-A3_no_rRNA.1_(paired)_contig_2024,A1-A2-A3_no_rRNA.1_(paired)_contig_3072,A1-A2-A3_no_rRNA.1_(paired)_contig_33328,First_Contig452,A1-A2-A3_no_rRNA.1_(paired)_contig_14512,…
ko04662	B cell receptor signaling pathway	36	50	65	K00922,K02580,K02649,K03083,K03084,K03099,K04012,K04348,K04366,K04368,K04371,K04392,K04446,K04448,K04456,K04467,K04735,K05697,K05730,K05854,K05855,K05859,K05872,K06268,K07209,K07368,K07369,K07370,K07371,K07827,K07828,K12230,K12362,K15909,K17332,K17333,	First_Contig2061,A1-A2-A3_no_rRNA.1_(paired)_contig_2226,A1-A2-A3_no_rRNA.1_(paired)_contig_15249,A1-A2-A3_no_rRNA.1_(paired)_contig_25831,A1-A2-A3_no_rRNA.1_(paired)_contig_943,A1-A2-A3_no_rRNA.1_(paired)_contig_62728,A1-A2-A3_no_rRNA.1_(paired)_contig_6499,A1-A2-A3_no_rRNA.1_(paired)_contig_15444,A1-A2-A3_no_rRNA.1_(paired)_contig_14512,First_Contig1891,A1-A2-A3_no_rRNA.1_(paired)_contig_3713,F…
ko04113	Meiosis - yeast	35	99	60	K02178,K02209,K02210,K02212,K02213,K02214,K02216,K02365,K02537,K02540,K02541,K02542,K02603,K02604,K02605,K02606,K03348,K03349,K03350,K03351,K03352,K03353,K03354,K03355,K03456,K04345,K04382,K06269,K06628,K06636,K06639,K06662,K06669,K06671,K11584,	A1-A2-A3_no_rRNA.1_(paired)_contig_71399,A1-A2-A3_no_rRNA.1_(paired)_contig_33188,A1-A2-A3_no_rRNA.1_(paired)_contig_18611,A1-A2-A3_no_rRNA.1_(paired)_contig_64931,A1-A2-A3_no_rRNA.1_(paired)_contig_55421,A1-A2-A3_no_rRNA.1_(paired)_contig_9117,A1-A2-A3_no_rRNA.1_(paired)_contig_20595,A1-A2-A3_no_rRNA.1_(paired)_contig_5441,A1-A2-A3_no_rRNA.1_(paired)_contig_222,A1-A2-A3_no_rRNA.1_(paired)_contig…
ko04650	Natural killer cell mediated cytotoxicity	35	74	123	K00922,K01116,K02187,K02649,K02677,K03099,K04348,K04365,K04366,K04368,K04371,K04392,K04409,K04446,K04722,K05130,K05697,K05703,K05718,K05730,K05855,K05856,K05859,K05871,K06268,K06279,K06464,K06728,K07293,K07360,K07362,K07827,K07828,K08845,K17332,K00922,K01528,K02105,K02649,K04392,K04438,K04513,K04646,K04707,K05099,K05689,K05691,K05692,K05700,K05704,K05717,K05719,K05725,K05747,K05754,K05760,K06106,…	First_Contig2061,A1-A2-A3_no_rRNA.1_(paired)_contig_76630,A1-A2-A3_no_rRNA.1_(paired)_contig_2226,First_Contig168,A1-A2-A3_no_rRNA.1_(paired)_contig_25831,A1-A2-A3_no_rRNA.1_(paired)_contig_943,A1-A2-A3_no_rRNA.1_(paired)_contig_7615,A1-A2-A3_no_rRNA.1_(paired)_contig_62728,A1-A2-A3_no_rRNA.1_(paired)_contig_6499,A1-A2-A3_no_rRNA.1_(paired)_contig_24419,A1-A2-A3_no_rRNA.1_(paired)_contig_47227,A1…
ko00310	Lysine degradation	34	54	60	K00128,K00135,K00149,K00164,K00473,K00474,K00658,K06101,K07514,K07515,K09186,K09187,K09188,K09189,K11419,K11420,K11421,K11422,K11423,K11424,K11425,K11427,K11429,K11431,K11703,K13645,K13646,K14085,K14157,K14959,K15588,K18201,K18202,K18494,	A1-A2-A3_no_rRNA.1_(paired)_contig_677,A1-A2-A3_no_rRNA.1_(paired)_contig_4027,A1-A2-A3_no_rRNA.1_(paired)_contig_10124,A1-A2-A3_no_rRNA.1_(paired)_contig_4643,A1-A2-A3_no_rRNA.1_(paired)_contig_1699,A1-A2-A3_no_rRNA.1_(paired)_contig_209,A1-A2-A3_no_rRNA.1_(paired)_contig_21947,A1-A2-A3_no_rRNA.1_(paired)_contig_51238,A1-A2-A3_no_rRNA.1_(paired)_contig_1704,A1-A2-A3_no_rRNA.1_(paired)_contig_783…
ko03018	RNA degradation	34	70	49	K00850,K00962,K01148,K01689,K03514,K03654,K03678,K04043,K10643,K12571,K12572,K12580,K12581,K12585,K12591,K12598,K12599,K12600,K12603,K12604,K12605,K12607,K12613,K12614,K12615,K12616,K12617,K12618,K12619,K12625,K13126,K14442,K14443,K18681,	A1-A2-A3_no_rRNA.1_(paired)_contig_81793,A1-A2-A3_no_rRNA.1_(paired)_contig_44799,First_Contig1491,A1-A2-A3_no_rRNA.1_(paired)_contig_25006,A1-A2-A3_no_rRNA.1_(paired)_contig_1537,A1-A2-A3_no_rRNA.1_(paired)_contig_18935,A1-A2-A3_no_rRNA.1_(paired)_contig_3926,A1-A2-A3_no_rRNA.1_(paired)_contig_445,A1-A2-A3_no_rRNA.1_(paired)_contig_90,A1-A2-A3_no_rRNA.1_(paired)_contig_78,A1-A2-A3_no_rRNA.1_(pai…
ko04210	Apoptosis	34	62	61	K00922,K01367,K02084,K02161,K02187,K02580,K02649,K02861,K03171,K03853,K04345,K04348,K04386,K04396,K04397,K04398,K04400,K04456,K04466,K04467,K04570,K04722,K04723,K04728,K04730,K04731,K04733,K04735,K04738,K04739,K06268,K07209,K16060,K16061,	A1-A2-A3_no_rRNA.1_(paired)_contig_2226,A1-A2-A3_no_rRNA.1_(paired)_contig_16133,A1-A2-A3_no_rRNA.1_(paired)_contig_7503,A1-A2-A3_no_rRNA.1_(paired)_contig_25831,A1-A2-A3_no_rRNA.1_(paired)_contig_76441,A1-A2-A3_no_rRNA.1_(paired)_contig_33597,A1-A2-A3_no_rRNA.1_(paired)_contig_56567,A1-A2-A3_no_rRNA.1_(paired)_contig_40866,A1-A2-A3_no_rRNA.1_(paired)_contig_557,A1-A2-A3_no_rRNA.1_(paired)_contig…
ko00564	Glycerophospholipid metabolism	34	80	114	K00006,K00111,K00629,K00649,K00650,K00894,K00901,K00981,K00999,K01080,K01115,K01517,K06124,K06128,K06129,K08729,K08730,K08744,K13506,K13509,K13511,K13512,K13514,K13517,K13644,K14156,K14286,K14676,K15728,K16342,K16343,K16817,K16860,K18695,K00922,K02085,K02105,K02157,K02161,K02187,K02649,K03083,K04365,K04366,K04368,K04371,K04385,K04388,K04392,K04440,K04448,K04456,K04500,K04501,K04503,K04513,K07827,…	First_Contig2061,A1-A2-A3_no_rRNA.1_(paired)_contig_8344,A1-A2-A3_no_rRNA.1_(paired)_contig_2226,A1-A2-A3_no_rRNA.1_(paired)_contig_25831,A1-A2-A3_no_rRNA.1_(paired)_contig_943,A1-A2-A3_no_rRNA.1_(paired)_contig_10812,A1-A2-A3_no_rRNA.1_(paired)_contig_2751,A1-A2-A3_no_rRNA.1_(paired)_contig_6499,A1-A2-A3_no_rRNA.1_(paired)_contig_59845,A1-A2-A3_no_rRNA.1_(paired)_contig_16749,A1-A2-A3_no_rRNA.1_…
ko04070	Phosphatidylinositol signaling system	33	38	108	K00888,K00889,K00901,K00911,K00913,K00914,K00920,K00921,K00922,K00923,K00981,K00999,K01092,K01099,K01106,K01108,K01109,K01110,K01116,K02649,K02677,K03084,K04958,K04959,K04960,K05857,K05858,K05859,K05860,K10572,K13711,K15759,K15909,	A1-A2-A3_no_rRNA.1_(paired)_contig_3893,A1-A2-A3_no_rRNA.1_(paired)_contig_42874,A1-A2-A3_no_rRNA.1_(paired)_contig_2226,A1-A2-A3_no_rRNA.1_(paired)_contig_25831,A1-A2-A3_no_rRNA.1_(paired)_contig_54614,A1-A2-A3_no_rRNA.1_(paired)_contig_62728,First_Contig359,A1-A2-A3_no_rRNA.1_(paired)_contig_14515,A1-A2-A3_no_rRNA.1_(paired)_contig_34873,A1-A2-A3_no_rRNA.1_(paired)_contig_19358,A1-A2-A3_no_rRNA…
ko04916	Melanogenesis	32	64	77	K00408,K00444,K02105,K02235,K02353,K02354,K02375,K02376,K02432,K02677,K03083,K04345,K04366,K04368,K04371,K04498,K04515,K04630,K05091,K05228,K05858,K07827,K07828,K08041,K08042,K08043,K08044,K08045,K08046,K08047,K08049,K09048,	First_Contig2061,A1-A2-A3_no_rRNA.1_(paired)_contig_7023,A1-A2-A3_no_rRNA.1_(paired)_contig_16092,A1-A2-A3_no_rRNA.1_(paired)_contig_30077,A1-A2-A3_no_rRNA.1_(paired)_contig_7391,A1-A2-A3_no_rRNA.1_(paired)_contig_14512,A1-A2-A3_no_rRNA.1_(paired)_contig_1641,A1-A2-A3_no_rRNA.1_(paired)_contig_21664,A1-A2-A3_no_rRNA.1_(paired)_contig_78256,A1-A2-A3_no_rRNA.1_(paired)_contig_1471,A1-A2-A3_no_rRNA.…
ko04917	Prolactin signaling pathway	32	---	51	K00922,K00965,K02580,K02649,K03083,K03099,K04366,K04368,K04371,K04440,K04441,K04447,K04456,K04503,K04692,K04696,K04697,K04698,K04735,K05147,K05704,K06279,K07827,K07828,K08550,K09408,K09444,K10151,K10322,K11220,K11223,K11224,	First_Contig2061,A1-A2-A3_no_rRNA.1_(paired)_contig_8344,A1-A2-A3_no_rRNA.1_(paired)_contig_76630,A1-A2-A3_no_rRNA.1_(paired)_contig_2226,A1-A2-A3_no_rRNA.1_(paired)_contig_25831,A1-A2-A3_no_rRNA.1_(paired)_contig_59515,A1-A2-A3_no_rRNA.1_(paired)_contig_25161,A1-A2-A3_no_rRNA.1_(paired)_contig_14512,A1-A2-A3_no_rRNA.1_(paired)_contig_897,A1-A2-A3_no_rRNA.1_(paired)_contig_6847,A1-A2-A3_no_rRNA.1…
ko04713	Circadian entrainment	32	73	103	K02633,K02677,K04345,K04371,K04445,K04515,K04536,K04538,K04587,K04630,K04850,K04855,K04958,K04960,K04961,K04963,K05198,K05199,K05200,K05858,K07376,K08041,K08042,K08043,K08044,K08045,K08046,K08047,K08049,K12318,K12319,K13240,	First_Contig2061,A1-A2-A3_no_rRNA.1_(paired)_contig_42874,A1-A2-A3_no_rRNA.1_(paired)_contig_30807,A1-A2-A3_no_rRNA.1_(paired)_contig_40569,A1-A2-A3_no_rRNA.1_(paired)_contig_27150,A1-A2-A3_no_rRNA.1_(paired)_contig_49015,First_Contig2380,A1-A2-A3_no_rRNA.1_(paired)_contig_66640,A1-A2-A3_no_rRNA.1_(paired)_contig_19358,A1-A2-A3_no_rRNA.1_(paired)_contig_45309,A1-A2-A3_no_rRNA.1_(paired)_contig_76…
ko04726	Serotonergic synapse	32	77	120	K00274,K00458,K00461,K00509,K01593,K02187,K02677,K04153,K04345,K04365,K04366,K04368,K04371,K04520,K04536,K04538,K04630,K04850,K04857,K04943,K04958,K04959,K04960,K04964,K05037,K05858,K07827,K07828,K08014,K08045,K08845,K16342,K01116,K02145,K02146,K02147,K02154,K02187,K02580,K04361,K04392,K04409,K04430,K04440,K04441,K04448,K04466,K04467,K04735,K05099,K05701,K05704,K05737,K05854,K05859,K06059,K06089,…	A1-A2-A3_no_rRNA.1_(paired)_contig_67363,First_Contig2061,A1-A2-A3_no_rRNA.1_(paired)_contig_42874,A1-A2-A3_no_rRNA.1_(paired)_contig_76630,A1-A2-A3_no_rRNA.1_(paired)_contig_15249,A1-A2-A3_no_rRNA.1_(paired)_contig_943,A1-A2-A3_no_rRNA.1_(paired)_contig_62728,A1-A2-A3_no_rRNA.1_(paired)_contig_6499,A1-A2-A3_no_rRNA.1_(paired)_contig_2024,A1-A2-A3_no_rRNA.1_(paired)_contig_19358,A1-A2-A3_no_rRNA.…
ko04920	Adipocytokine signaling pathway	31	45	48	K01596,K01897,K02580,K03171,K04440,K04447,K04456,K04467,K04692,K04696,K04735,K05141,K05228,K05872,K06259,K07187,K07191,K07198,K07199,K07200,K07202,K07203,K07209,K07293,K07296,K07297,K07299,K07359,K08765,K16172,K18052,	A1-A2-A3_no_rRNA.1_(paired)_contig_22217,A1-A2-A3_no_rRNA.1_(paired)_contig_690,A1-A2-A3_no_rRNA.1_(paired)_contig_3713,A1-A2-A3_no_rRNA.1_(paired)_contig_4320,A1-A2-A3_no_rRNA.1_(paired)_contig_40678,A1-A2-A3_no_rRNA.1_(paired)_contig_59504,A1-A2-A3_no_rRNA.1_(paired)_contig_76297,A1-A2-A3_no_rRNA.1_(paired)_contig_52251,A1-A2-A3_no_rRNA.1_(paired)_contig_6401,A1-A2-A3_no_rRNA.1_(paired)_contig_…
ko03460	Fanconi anemia pathway	31	53	101	K02350,K03165,K03509,K03510,K03511,K04482,K06640,K07466,K08734,K08775,K10484,K10605,K10848,K10849,K10858,K10882,K10889,K10891,K10895,K10897,K10901,K10905,K10990,K10993,K11137,K11832,K13960,K15078,K15361,K15363,K16618,K02580,K03175,K03990,K04371,K04403,K04404,K04427,K04441,K04447,K04448,K04730,K04733,K04735,K05697,K05719,K06461,K06464,K06483,K06498,K06752,K08010,K08011,K08012,K10159,K10160,K11217,…	First_Contig2061,A1-A2-A3_no_rRNA.1_(paired)_contig_12628,A1-A2-A3_no_rRNA.1_(paired)_contig_46233,A1-A2-A3_no_rRNA.1_(paired)_contig_47227,A1-A2-A3_no_rRNA.1_(paired)_contig_6415,A1-A2-A3_no_rRNA.1_(paired)_contig_79121,A1-A2-A3_no_rRNA.1_(paired)_contig_73737,A1-A2-A3_no_rRNA.1_(paired)_contig_43066,A1-A2-A3_no_rRNA.1_(paired)_contig_46032,A1-A2-A3_no_rRNA.1_(paired)_contig_42441,A1-A2-A3_no_rR…
ko04972	Pancreatic secretion	31	62	89	K01346,K01539,K01540,K02677,K04353,K04392,K04513,K04936,K04958,K04959,K04960,K04964,K05028,K05742,K05850,K05853,K05858,K07904,K08041,K08042,K08043,K08044,K08045,K08046,K08047,K08049,K08779,K10951,K13575,K13855,K14077,	A1-A2-A3_no_rRNA.1_(paired)_contig_42874,A1-A2-A3_no_rRNA.1_(paired)_contig_8227,A1-A2-A3_no_rRNA.1_(paired)_contig_45359,A1-A2-A3_no_rRNA.1_(paired)_contig_943,A1-A2-A3_no_rRNA.1_(paired)_contig_6499,A1-A2-A3_no_rRNA.1_(paired)_contig_19358,A1-A2-A3_no_rRNA.1_(paired)_contig_56788,A1-A2-A3_no_rRNA.1_(paired)_contig_76715,A1-A2-A3_no_rRNA.1_(paired)_contig_53351,A1-A2-A3_no_rRNA.1_(paired)_contig…
ko05133	Pertussis	30	79	41	K01330,K01331,K01332,K02187,K02580,K03175,K03989,K03990,K04371,K04397,K04440,K04441,K04448,K04513,K04630,K04730,K04733,K04735,K05400,K05719,K05765,K05842,K06461,K06464,K06484,K08727,K09444,K10155,K10160,K13241,	First_Contig2061,A1-A2-A3_no_rRNA.1_(paired)_contig_59971,A1-A2-A3_no_rRNA.1_(paired)_contig_46233,A1-A2-A3_no_rRNA.1_(paired)_contig_10555,A1-A2-A3_no_rRNA.1_(paired)_contig_7615,A1-A2-A3_no_rRNA.1_(paired)_contig_57255,A1-A2-A3_no_rRNA.1_(paired)_contig_47227,A1-A2-A3_no_rRNA.1_(paired)_contig_1081,A1-A2-A3_no_rRNA.1_(paired)_contig_16816,A1-A2-A3_no_rRNA.1_(paired)_contig_75431,A1-A2-A3_no_rRN…
ko04723	Retrograde endocannabinoid signaling	30	70	81	K01054,K02677,K04345,K04371,K04440,K04441,K04536,K04538,K04630,K04850,K04857,K04958,K04959,K04960,K05186,K05198,K05199,K05200,K05858,K08041,K08042,K08043,K08044,K08045,K08046,K08047,K08049,K13806,K13985,K15528,	First_Contig2061,A1-A2-A3_no_rRNA.1_(paired)_contig_42874,A1-A2-A3_no_rRNA.1_(paired)_contig_19358,A1-A2-A3_no_rRNA.1_(paired)_contig_45309,A1-A2-A3_no_rRNA.1_(paired)_contig_76715,A1-A2-A3_no_rRNA.1_(paired)_contig_53351,A1-A2-A3_no_rRNA.1_(paired)_contig_1641,A1-A2-A3_no_rRNA.1_(paired)_contig_78256,A1-A2-A3_no_rRNA.1_(paired)_contig_33303,A1-A2-A3_no_rRNA.1_(paired)_contig_337,A1-A2-A3_no_rRNA…
ko04391	Hippo signaling pathway - fly	30	---	73	K03456,K04237,K04354,K04382,K04412,K04440,K04676,K05628,K05692,K06069,K06091,K06093,K06094,K06095,K06626,K06685,K08791,K09236,K09448,K09851,K10149,K12076,K16197,K16507,K16669,K16675,K16676,K16682,K16684,K16687,	A1-A2-A3_no_rRNA.1_(paired)_contig_1099,A1-A2-A3_no_rRNA.1_(paired)_contig_68464,A1-A2-A3_no_rRNA.1_(paired)_contig_588,A1-A2-A3_no_rRNA.1_(paired)_contig_7141,A1-A2-A3_no_rRNA.1_(paired)_contig_45149,A1-A2-A3_no_rRNA.1_(paired)_contig_51335,A1-A2-A3_no_rRNA.1_(paired)_contig_59267,A1-A2-A3_no_rRNA.1_(paired)_contig_3051,A1-A2-A3_no_rRNA.1_(paired)_contig_81314,A1-A2-A3_no_rRNA.1_(paired)_contig_…
ko04146	Peroxisome	30	70	43	K00031,K00232,K00308,K00624,K00649,K01640,K01897,K03781,K04564,K05675,K05677,K05940,K07514,K08726,K08764,K12405,K13241,K13299,K13336,K13337,K13338,K13339,K13340,K13342,K13343,K13345,K13350,K13354,K13356,K17879,	A1-A2-A3_no_rRNA.1_(paired)_contig_22217,A1-A2-A3_no_rRNA.1_(paired)_contig_46233,A1-A2-A3_no_rRNA.1_(paired)_contig_13730,A1-A2-A3_no_rRNA.1_(paired)_contig_12606,A1-A2-A3_no_rRNA.1_(paired)_contig_1699,A1-A2-A3_no_rRNA.1_(paired)_contig_28470,A1-A2-A3_no_rRNA.1_(paired)_contig_7779,A1-A2-A3_no_rRNA.1_(paired)_contig_81225,A1-A2-A3_no_rRNA.1_(paired)_contig_1488,A1-A2-A3_no_rRNA.1_(paired)_conti…
ko05230	Central carbon metabolism in cancer	30	---	56	K00036,K00161,K00844,K00850,K00873,K00922,K01110,K01425,K02649,K04361,K04362,K04363,K04366,K04368,K04371,K04456,K05083,K05089,K05091,K05099,K05101,K05126,K07203,K07299,K07827,K07828,K08268,K11416,K12077,K13780,	First_Contig2061,A1-A2-A3_no_rRNA.1_(paired)_contig_3893,A1-A2-A3_no_rRNA.1_(paired)_contig_135,A1-A2-A3_no_rRNA.1_(paired)_contig_2226,A1-A2-A3_no_rRNA.1_(paired)_contig_25831,A1-A2-A3_no_rRNA.1_(paired)_contig_14512,A1-A2-A3_no_rRNA.1_(paired)_contig_41150,A1-A2-A3_no_rRNA.1_(paired)_contig_415,A1-A2-A3_no_rRNA.1_(paired)_contig_1451,A1-A2-A3_no_rRNA.1_(paired)_contig_65591,A1-A2-A3_no_rRNA.1_(…
ko00562	Inositol phosphate metabolism	29	45	75	K00140,K00328,K00888,K00889,K00911,K00913,K00914,K00920,K00921,K00922,K00923,K00999,K01092,K01099,K01106,K01108,K01109,K01110,K01116,K03084,K03103,K05857,K05858,K05859,K05860,K10572,K13711,K15759,K15909,	A1-A2-A3_no_rRNA.1_(paired)_contig_3893,A1-A2-A3_no_rRNA.1_(paired)_contig_25831,A1-A2-A3_no_rRNA.1_(paired)_contig_54614,A1-A2-A3_no_rRNA.1_(paired)_contig_62728,First_Contig359,A1-A2-A3_no_rRNA.1_(paired)_contig_14515,A1-A2-A3_no_rRNA.1_(paired)_contig_34873,A1-A2-A3_no_rRNA.1_(paired)_contig_15444,A1-A2-A3_no_rRNA.1_(paired)_contig_63668,A1-A2-A3_no_rRNA.1_(paired)_contig_1641,A1-A2-A3_no_rRNA…
ko04911	Insulin secretion	29	---	74	K01539,K01540,K02677,K04345,K04351,K04515,K04587,K04850,K04857,K04936,K04943,K04944,K04960,K04979,K05004,K05032,K05858,K07299,K08041,K08042,K08043,K08044,K08045,K08046,K08047,K08049,K09047,K09048,K09049,	A1-A2-A3_no_rRNA.1_(paired)_contig_17806,A1-A2-A3_no_rRNA.1_(paired)_contig_16092,First_Contig452,A1-A2-A3_no_rRNA.1_(paired)_contig_76715,A1-A2-A3_no_rRNA.1_(paired)_contig_53351,A1-A2-A3_no_rRNA.1_(paired)_contig_1641,A1-A2-A3_no_rRNA.1_(paired)_contig_21664,A1-A2-A3_no_rRNA.1_(paired)_contig_78256,A1-A2-A3_no_rRNA.1_(paired)_contig_1471,A1-A2-A3_no_rRNA.1_(paired)_contig_33303,A1-A2-A3_no_rRNA…
ko04970	Salivary secretion	28	59	92	K01539,K01540,K02677,K04136,K04345,K04936,K04958,K04959,K04960,K04963,K05742,K05850,K05858,K07376,K08041,K08042,K08043,K08044,K08045,K08046,K08047,K08049,K10951,K12318,K12319,K13240,K13855,K13915,	A1-A2-A3_no_rRNA.1_(paired)_contig_42874,A1-A2-A3_no_rRNA.1_(paired)_contig_8227,A1-A2-A3_no_rRNA.1_(paired)_contig_40569,First_Contig2380,A1-A2-A3_no_rRNA.1_(paired)_contig_66640,A1-A2-A3_no_rRNA.1_(paired)_contig_19358,A1-A2-A3_no_rRNA.1_(paired)_contig_76715,A1-A2-A3_no_rRNA.1_(paired)_contig_53351,A1-A2-A3_no_rRNA.1_(paired)_contig_1641,A1-A2-A3_no_rRNA.1_(paired)_contig_17890,A1-A2-A3_no_rRN…
ko04727	GABAergic synapse	28	63	55	K01425,K01915,K02677,K04345,K04536,K04538,K04615,K04630,K04850,K04857,K05186,K05704,K06027,K08041,K08042,K08043,K08044,K08045,K08046,K08047,K08049,K13524,K13576,K14207,K14992,K15374,K15375,K15376,	A1-A2-A3_no_rRNA.1_(paired)_contig_8485,A1-A2-A3_no_rRNA.1_(paired)_contig_76630,A1-A2-A3_no_rRNA.1_(paired)_contig_5856,A1-A2-A3_no_rRNA.1_(paired)_contig_78256,A1-A2-A3_no_rRNA.1_(paired)_contig_337,A1-A2-A3_no_rRNA.1_(paired)_contig_659,A1-A2-A3_no_rRNA.1_(paired)_contig_7326,A1-A2-A3_no_rRNA.1_(paired)_contig_15204,A1-A2-A3_no_rRNA.1_(paired)_contig_11134,First_Contig2311,A1-A2-A3_no_rRNA.1_(…
ko00330	Arginine and proline metabolism	28	121	121	K00128,K00149,K00261,K00274,K00286,K00294,K00318,K00472,K00613,K00657,K00933,K01425,K01476,K01583,K01611,K01755,K01915,K12259,K12657,K13240,K13241,K13242,K14085,K14454,K14455,K14755,K18123,K18384,K00922,K02580,K02649,K03099,K04365,K04366,K04368,K04371,K04456,K04467,K04503,K04504,K04688,K04692,K04702,K04735,K05091,K07203,K07209,K07827,K07828,K08845,K09438,K10054,K10055,K10056,K11223,K11224,K00922,…	A1-A2-A3_no_rRNA.1_(paired)_contig_61547,A1-A2-A3_no_rRNA.1_(paired)_contig_3893,First_Contig2061,A1-A2-A3_no_rRNA.1_(paired)_contig_135,A1-A2-A3_no_rRNA.1_(paired)_contig_8344,A1-A2-A3_no_rRNA.1_(paired)_contig_2226,A1-A2-A3_no_rRNA.1_(paired)_contig_46233,A1-A2-A3_no_rRNA.1_(paired)_contig_25831,A1-A2-A3_no_rRNA.1_(paired)_contig_39982,A1-A2-A3_no_rRNA.1_(paired)_contig_40569,A1-A2-A3_no_rRNA.1…
ko04150	mTOR signaling pathway	27	30	50	K00922,K01110,K02649,K02677,K03259,K04365,K04371,K04373,K04456,K04688,K05448,K06276,K07198,K07203,K07204,K07206,K07207,K07209,K08266,K08267,K08268,K08269,K08271,K08272,K16172,K16185,K16186,	A1-A2-A3_no_rRNA.1_(paired)_contig_11090,First_Contig2061,A1-A2-A3_no_rRNA.1_(paired)_contig_3893,A1-A2-A3_no_rRNA.1_(paired)_contig_2226,A1-A2-A3_no_rRNA.1_(paired)_contig_25831,A1-A2-A3_no_rRNA.1_(paired)_contig_17594,First_Contig1426,First_Contig1079,A1-A2-A3_no_rRNA.1_(paired)_contig_337,A1-A2-A3_no_rRNA.1_(paired)_contig_1289,A1-A2-A3_no_rRNA.1_(paired)_contig_19350,A1-A2-A3_no_rRNA.1_(paire…
ko04664	Fc epsilon RI signaling pathway	27	43	116	K00922,K01116,K02649,K03084,K03099,K04366,K04368,K04371,K04392,K04430,K04431,K04433,K04440,K04441,K04456,K05703,K05730,K05854,K05855,K05859,K06276,K07362,K07370,K07827,K07828,K08091,K16342,K00922,K01110,K02649,K04357,K04358,K04361,K04362,K04363,K04365,K04366,K04368,K04371,K04456,K04503,K05087,K05089,K05099,K05450,K05460,K05689,K06618,K06643,K07827,K07828,K08845,K09389,K17386,K02580,K03362,K04371,…	A1-A2-A3_no_rRNA.1_(paired)_contig_61547,A1-A2-A3_no_rRNA.1_(paired)_contig_3893,First_Contig2061,A1-A2-A3_no_rRNA.1_(paired)_contig_8344,A1-A2-A3_no_rRNA.1_(paired)_contig_135,A1-A2-A3_no_rRNA.1_(paired)_contig_76630,A1-A2-A3_no_rRNA.1_(paired)_contig_2226,A1-A2-A3_no_rRNA.1_(paired)_contig_5266,A1-A2-A3_no_rRNA.1_(paired)_contig_17783,A1-A2-A3_no_rRNA.1_(paired)_contig_6294,A1-A2-A3_no_rRNA.1_(…
ko01230	Biosynthesis of amino acids	27	---	44	K00030,K00031,K00286,K00548,K00615,K00789,K00814,K00826,K00850,K00873,K00927,K00948,K01476,K01623,K01647,K01681,K01689,K01697,K01755,K01758,K01807,K01915,K01958,K12657,K14085,K14454,K14455,	A1-A2-A3_no_rRNA.1_(paired)_contig_81793,A1-A2-A3_no_rRNA.1_(paired)_contig_11324,A1-A2-A3_no_rRNA.1_(paired)_contig_42413,A1-A2-A3_no_rRNA.1_(paired)_contig_39982,A1-A2-A3_no_rRNA.1_(paired)_contig_397,A1-A2-A3_no_rRNA.1_(paired)_contig_79412,A1-A2-A3_no_rRNA.1_(paired)_contig_78178,A1-A2-A3_no_rRNA.1_(paired)_contig_985,A1-A2-A3_no_rRNA.1_(paired)_contig_1329,A1-A2-A3_no_rRNA.1_(paired)_contig_…
ko04918	Thyroid hormone synthesis	27	---	116	K00432,K01539,K01540,K02677,K04249,K04345,K04958,K04959,K04960,K05858,K06233,K08041,K08042,K08043,K08044,K08045,K08046,K08047,K08049,K08054,K09047,K09048,K09049,K09487,K09490,K09582,K15173,K00922,K01110,K02085,K02105,K02157,K02649,K03083,K03099,K04357,K04361,K04365,K04366,K04368,K04371,K04385,K04456,K04503,K05083,K05689,K05691,K06272,K06276,K07827,K07828,K08734,K08845,K09408,	First_Contig2061,A1-A2-A3_no_rRNA.1_(paired)_contig_3893,A1-A2-A3_no_rRNA.1_(paired)_contig_8344,A1-A2-A3_no_rRNA.1_(paired)_contig_42874,A1-A2-A3_no_rRNA.1_(paired)_contig_2226,A1-A2-A3_no_rRNA.1_(paired)_contig_25831,A1-A2-A3_no_rRNA.1_(paired)_contig_2751,A1-A2-A3_no_rRNA.1_(paired)_contig_5671,A1-A2-A3_no_rRNA.1_(paired)_contig_16092,A1-A2-A3_no_rRNA.1_(paired)_contig_24419,First_Contig452,A1…
ko04622	RIG-I-like receptor signaling pathway	27	53	37	K00863,K02580,K02861,K03171,K03174,K03175,K04398,K04400,K04416,K04427,K04440,K04441,K04467,K04735,K05410,K07209,K08339,K08601,K11594,K12170,K12646,K12647,K12649,K12651,K12653,K12654,K12655,	First_Contig2031,A1-A2-A3_no_rRNA.1_(paired)_contig_1597,A1-A2-A3_no_rRNA.1_(paired)_contig_46650,A1-A2-A3_no_rRNA.1_(paired)_contig_1593,A1-A2-A3_no_rRNA.1_(paired)_contig_67688,A1-A2-A3_no_rRNA.1_(paired)_contig_22385,A1-A2-A3_no_rRNA.1_(paired)_contig_5848,A1-A2-A3_no_rRNA.1_(paired)_contig_587,First_Contig624,A1-A2-A3_no_rRNA.1_(paired)_contig_69393,A1-A2-A3_no_rRNA.1_(paired)_contig_342,A1-A…
ko04640	Hematopoietic cell lineage	26	78	42	K01389,K04012,K04386,K05055,K05066,K05071,K05090,K05091,K05453,K05454,K06259,K06448,K06460,K06461,K06475,K06476,K06480,K06481,K06482,K06483,K06484,K06485,K06493,K06498,K06503,K11140,	A1-A2-A3_no_rRNA.1_(paired)_contig_65065,A1-A2-A3_no_rRNA.1_(paired)_contig_690,A1-A2-A3_no_rRNA.1_(paired)_contig_7615,A1-A2-A3_no_rRNA.1_(paired)_contig_48950,A1-A2-A3_no_rRNA.1_(paired)_contig_40678,A1-A2-A3_no_rRNA.1_(paired)_contig_57897,A1-A2-A3_no_rRNA.1_(paired)_contig_52251,First_Contig1919,A1-A2-A3_no_rRNA.1_(paired)_contig_7702,A1-A2-A3_no_rRNA.1_(paired)_contig_50385,A1-A2-A3_no_rRNA.…
ko04370	VEGF signaling pathway	26	33	49	K00922,K01116,K02649,K02677,K04348,K04366,K04368,K04371,K04392,K04441,K04443,K04444,K04456,K04718,K05098,K05448,K05704,K05725,K05760,K05859,K06268,K07827,K07828,K13242,K16342,K17332,	First_Contig2061,A1-A2-A3_no_rRNA.1_(paired)_contig_76630,A1-A2-A3_no_rRNA.1_(paired)_contig_2226,A1-A2-A3_no_rRNA.1_(paired)_contig_25831,A1-A2-A3_no_rRNA.1_(paired)_contig_943,First_Contig163,A1-A2-A3_no_rRNA.1_(paired)_contig_62728,A1-A2-A3_no_rRNA.1_(paired)_contig_6499,A1-A2-A3_no_rRNA.1_(paired)_contig_10601,A1-A2-A3_no_rRNA.1_(paired)_contig_5445,A1-A2-A3_no_rRNA.1_(paired)_contig_14512,A1…
ko04115	p53 signaling pathway	26	58	46	K01110,K02084,K02087,K02187,K02216,K03982,K04398,K04503,K04728,K05868,K06626,K06640,K06641,K06643,K07207,K10127,K10140,K10141,K10142,K10144,K10145,K10146,K10147,K10148,K10151,K16857,	A1-A2-A3_no_rRNA.1_(paired)_contig_3893,A1-A2-A3_no_rRNA.1_(paired)_contig_8344,A1-A2-A3_no_rRNA.1_(paired)_contig_21656,A1-A2-A3_no_rRNA.1_(paired)_contig_7503,A1-A2-A3_no_rRNA.1_(paired)_contig_33597,A1-A2-A3_no_rRNA.1_(paired)_contig_56567,A1-A2-A3_no_rRNA.1_(paired)_contig_34635,A1-A2-A3_no_rRNA.1_(paired)_contig_40866,A1-A2-A3_no_rRNA.1_(paired)_contig_9797,A1-A2-A3_no_rRNA.1_(paired)_contig…
ko04730	Long-term depression	26	42	69	K02677,K03456,K04346,K04365,K04366,K04368,K04371,K04382,K04630,K04958,K04959,K04960,K04961,K05087,K05198,K05199,K05854,K05858,K07376,K07827,K07828,K08845,K12318,K12319,K13240,K16342,	First_Contig2061,A1-A2-A3_no_rRNA.1_(paired)_contig_42874,A1-A2-A3_no_rRNA.1_(paired)_contig_12580,A1-A2-A3_no_rRNA.1_(paired)_contig_15249,A1-A2-A3_no_rRNA.1_(paired)_contig_40569,First_Contig2380,A1-A2-A3_no_rRNA.1_(paired)_contig_66640,A1-A2-A3_no_rRNA.1_(paired)_contig_19358,A1-A2-A3_no_rRNA.1_(paired)_contig_14512,A1-A2-A3_no_rRNA.1_(paired)_contig_76715,A1-A2-A3_no_rRNA.1_(paired)_contig_54…
ko00510	N-Glycan biosynthesis	25	45	37	K00721,K00736,K00737,K00738,K00744,K00778,K00779,K01228,K01230,K01231,K03842,K03843,K03844,K03846,K03848,K03849,K03850,K05546,K07151,K07441,K07968,K12666,K12667,K12669,K12670,	A1-A2-A3_no_rRNA.1_(paired)_contig_4580,A1-A2-A3_no_rRNA.1_(paired)_contig_33203,A1-A2-A3_no_rRNA.1_(paired)_contig_17220,A1-A2-A3_no_rRNA.1_(paired)_contig_43301,A1-A2-A3_no_rRNA.1_(paired)_contig_45688,A1-A2-A3_no_rRNA.1_(paired)_contig_59570,A1-A2-A3_no_rRNA.1_(paired)_contig_22656,First_Contig2000,A1-A2-A3_no_rRNA.1_(paired)_contig_1296,A1-A2-A3_no_rRNA.1_(paired)_contig_7320,A1-A2-A3_no_rRNA…
ko04610	Complement and coagulation cascades	25	69	35	K01313,K01330,K01331,K01332,K01333,K01343,K01348,K03899,K03900,K03904,K03907,K03908,K03909,K03910,K03917,K03982,K03983,K03984,K03989,K03990,K03992,K03996,K04000,K04004,K04012,	A1-A2-A3_no_rRNA.1_(paired)_contig_58834,A1-A2-A3_no_rRNA.1_(paired)_contig_14096,A1-A2-A3_no_rRNA.1_(paired)_contig_10555,A1-A2-A3_no_rRNA.1_(paired)_contig_57255,A1-A2-A3_no_rRNA.1_(paired)_contig_75823,A1-A2-A3_no_rRNA.1_(paired)_contig_8717,A1-A2-A3_no_rRNA.1_(paired)_contig_61633,A1-A2-A3_no_rRNA.1_(paired)_contig_1081,A1-A2-A3_no_rRNA.1_(paired)_contig_4545,A1-A2-A3_no_rRNA.1_(paired)_conti…
ko04976	Bile secretion	25	58	51	K00021,K01539,K01540,K04345,K04943,K05658,K05666,K05673,K05742,K07299,K08041,K08042,K08043,K08044,K08045,K08046,K08047,K08049,K09864,K12040,K12473,K13575,K13855,K13885,K14349,	A1-A2-A3_no_rRNA.1_(paired)_contig_8227,A1-A2-A3_no_rRNA.1_(paired)_contig_62055,A1-A2-A3_no_rRNA.1_(paired)_contig_78256,A1-A2-A3_no_rRNA.1_(paired)_contig_76406,A1-A2-A3_no_rRNA.1_(paired)_contig_13153,A1-A2-A3_no_rRNA.1_(paired)_contig_15204,A1-A2-A3_no_rRNA.1_(paired)_contig_11134,A1-A2-A3_no_rRNA.1_(paired)_contig_76297,First_Contig2311,A1-A2-A3_no_rRNA.1_(paired)_contig_19695,A1-A2-A3_no_rR…
ko05132	Salmonella infection	25	81	135	K02580,K04371,K04392,K04437,K04440,K04441,K04448,K04514,K04735,K05482,K05692,K05701,K05747,K05754,K06071,K10160,K10168,K10407,K10413,K10414,K10415,K10416,K13241,K15348,K17388,K00415,K00416,K02084,K02187,K02264,K03178,K03878,K03883,K03934,K03935,K03952,K03965,K03968,K04145,K04266,K04345,K04556,K04630,K05863,K08045,K08844,K10575,K10578,K10698,K11351,K00922,K01116,K01522,K02649,K02677,K03099,K04357,…	A1-A2-A3_no_rRNA.1_(paired)_contig_39294,A1-A2-A3_no_rRNA.1_(paired)_contig_61547,First_Contig2061,A1-A2-A3_no_rRNA.1_(paired)_contig_8344,A1-A2-A3_no_rRNA.1_(paired)_contig_2226,A1-A2-A3_no_rRNA.1_(paired)_contig_57935,A1-A2-A3_no_rRNA.1_(paired)_contig_46233,A1-A2-A3_no_rRNA.1_(paired)_contig_25831,A1-A2-A3_no_rRNA.1_(paired)_contig_1737,A1-A2-A3_no_rRNA.1_(paired)_contig_943,A1-A2-A3_no_rRNA.1…
ko04621	NOD-like receptor signaling pathway	25	51	36	K02580,K03175,K04079,K04371,K04398,K04403,K04404,K04427,K04440,K04441,K04467,K04735,K05482,K07209,K08727,K08846,K09487,K11859,K12792,K12793,K12794,K12795,K12796,K12797,K16060,	First_Contig2061,A1-A2-A3_no_rRNA.1_(paired)_contig_72903,A1-A2-A3_no_rRNA.1_(paired)_contig_557,A1-A2-A3_no_rRNA.1_(paired)_contig_2133,A1-A2-A3_no_rRNA.1_(paired)_contig_13327,A1-A2-A3_no_rRNA.1_(paired)_contig_50702,A1-A2-A3_no_rRNA.1_(paired)_contig_71950,A1-A2-A3_no_rRNA.1_(paired)_contig_36828,A1-A2-A3_no_rRNA.1_(paired)_contig_2972,A1-A2-A3_no_rRNA.1_(paired)_contig_5848,A1-A2-A3_no_rRNA.1…
ko04971	Gastric acid secretion	24	46	77	K00907,K01539,K01540,K02677,K04345,K04515,K04630,K04913,K04958,K04959,K04960,K04996,K05742,K05858,K08007,K08041,K08042,K08043,K08044,K08045,K08046,K08047,K08049,K13855,	A1-A2-A3_no_rRNA.1_(paired)_contig_42874,A1-A2-A3_no_rRNA.1_(paired)_contig_8227,A1-A2-A3_no_rRNA.1_(paired)_contig_19358,A1-A2-A3_no_rRNA.1_(paired)_contig_76715,A1-A2-A3_no_rRNA.1_(paired)_contig_53351,A1-A2-A3_no_rRNA.1_(paired)_contig_1641,A1-A2-A3_no_rRNA.1_(paired)_contig_21664,A1-A2-A3_no_rRNA.1_(paired)_contig_78256,A1-A2-A3_no_rRNA.1_(paired)_contig_1471,A1-A2-A3_no_rRNA.1_(paired)_conti…
ko04720	Long-term potentiation	24	41	69	K02677,K04345,K04348,K04353,K04365,K04366,K04368,K04371,K04373,K04498,K04515,K04850,K04958,K04959,K04960,K05198,K05858,K06268,K06269,K07827,K07828,K08014,K08041,K08845,	First_Contig2061,A1-A2-A3_no_rRNA.1_(paired)_contig_42874,A1-A2-A3_no_rRNA.1_(paired)_contig_7391,A1-A2-A3_no_rRNA.1_(paired)_contig_19358,A1-A2-A3_no_rRNA.1_(paired)_contig_14512,A1-A2-A3_no_rRNA.1_(paired)_contig_61136,A1-A2-A3_no_rRNA.1_(paired)_contig_76715,A1-A2-A3_no_rRNA.1_(paired)_contig_53351,A1-A2-A3_no_rRNA.1_(paired)_contig_1641,A1-A2-A3_no_rRNA.1_(paired)_contig_21664,A1-A2-A3_no_rRN…
ko03320	PPAR signaling pathway	24	55	40	K00232,K00255,K00507,K00864,K01059,K01596,K01897,K04504,K06086,K06259,K06272,K06276,K07296,K07514,K08530,K08536,K08745,K08749,K08761,K08762,K08764,K08765,K08766,K08771,	A1-A2-A3_no_rRNA.1_(paired)_contig_22217,A1-A2-A3_no_rRNA.1_(paired)_contig_690,A1-A2-A3_no_rRNA.1_(paired)_contig_34003,A1-A2-A3_no_rRNA.1_(paired)_contig_1699,A1-A2-A3_no_rRNA.1_(paired)_contig_78441,A1-A2-A3_no_rRNA.1_(paired)_contig_40678,A1-A2-A3_no_rRNA.1_(paired)_contig_59504,A1-A2-A3_no_rRNA.1_(paired)_contig_2844,A1-A2-A3_no_rRNA.1_(paired)_contig_15734,A1-A2-A3_no_rRNA.1_(paired)_contig…
ko05032	Morphine addiction	23	56	61	K00910,K02677,K04345,K04536,K04538,K04615,K04630,K05186,K08041,K08042,K08043,K08044,K08045,K08046,K08047,K08049,K08291,K13293,K13296,K13755,K18283,K18436,K18438,	A1-A2-A3_no_rRNA.1_(paired)_contig_5856,A1-A2-A3_no_rRNA.1_(paired)_contig_6384,A1-A2-A3_no_rRNA.1_(paired)_contig_4684,A1-A2-A3_no_rRNA.1_(paired)_contig_495,A1-A2-A3_no_rRNA.1_(paired)_contig_78256,A1-A2-A3_no_rRNA.1_(paired)_contig_337,A1-A2-A3_no_rRNA.1_(paired)_contig_15204,A1-A2-A3_no_rRNA.1_(paired)_contig_11134,A1-A2-A3_no_rRNA.1_(paired)_contig_56433,First_Contig2311,A1-A2-A3_no_rRNA.1_(…
ko02010	ABC transporters	23	325	56	K05032,K05033,K05641,K05642,K05643,K05645,K05648,K05649,K05650,K05651,K05653,K05654,K05655,K05657,K05658,K05662,K05665,K05666,K05672,K05673,K05674,K05675,K05677,	A1-A2-A3_no_rRNA.1_(paired)_contig_56963,A1-A2-A3_no_rRNA.1_(paired)_contig_13730,A1-A2-A3_no_rRNA.1_(paired)_contig_51144,A1-A2-A3_no_rRNA.1_(paired)_contig_62055,First_Contig863,A1-A2-A3_no_rRNA.1_(paired)_contig_33123,A1-A2-A3_no_rRNA.1_(paired)_contig_6184,A1-A2-A3_no_rRNA.1_(paired)_contig_5108,A1-A2-A3_no_rRNA.1_(paired)_contig_43797,Second_Contig52,A1-A2-A3_no_rRNA.1_(paired)_contig_10570,…
ko03420	Nucleotide excision repair	23	48	87	K02324,K02325,K02327,K02328,K03141,K03142,K03144,K03506,K07466,K10140,K10609,K10610,K10747,K10754,K10756,K10838,K10839,K10841,K10843,K10844,K10846,K10848,K10849,K00408,K00444,K02085,K02105,K02157,K02235,K02353,K02354,K02375,K02376,K02432,K03083,K04385,K04662,K06225,K06226,K06228,K06229,K06230,K06231,K11101,K16798,	A1-A2-A3_no_rRNA.1_(paired)_contig_12628,A1-A2-A3_no_rRNA.1_(paired)_contig_80812,A1-A2-A3_no_rRNA.1_(paired)_contig_7023,A1-A2-A3_no_rRNA.1_(paired)_contig_2751,A1-A2-A3_no_rRNA.1_(paired)_contig_66673,A1-A2-A3_no_rRNA.1_(paired)_contig_30077,A1-A2-A3_no_rRNA.1_(paired)_contig_6415,A1-A2-A3_no_rRNA.1_(paired)_contig_24077,A1-A2-A3_no_rRNA.1_(paired)_contig_75448,A1-A2-A3_no_rRNA.1_(paired)_conti…
ko05321	Inflammatory bowel disease (IBD)	22	---	30	K02580,K04446,K04448,K04500,K04692,K04735,K05070,K05071,K05173,K05482,K06752,K08532,K08534,K10159,K10160,K10166,K10168,K11220,K11225,K13375,K13376,K13377,	A1-A2-A3_no_rRNA.1_(paired)_contig_65951,A1-A2-A3_no_rRNA.1_(paired)_contig_73559,A1-A2-A3_no_rRNA.1_(paired)_contig_57318,A1-A2-A3_no_rRNA.1_(paired)_contig_42441,A1-A2-A3_no_rRNA.1_(paired)_contig_54762,A1-A2-A3_no_rRNA.1_(paired)_contig_13327,A1-A2-A3_no_rRNA.1_(paired)_contig_22978,A1-A2-A3_no_rRNA.1_(paired)_contig_7702,A1-A2-A3_no_rRNA.1_(paired)_contig_5848,A1-A2-A3_no_rRNA.1_(paired)_cont…
ko03010	Ribosome	22	142	23	K02864,K02865,K02877,K02881,K02888,K02894,K02924,K02932,K02936,K02941,K02949,K02950,K02954,K02959,K02960,K02963,K02966,K02973,K02984,K02992,K02997,K02998,	First_Contig721,A1-A2-A3_no_rRNA.1_(paired)_contig_55735,First_Contig2319,A1-A2-A3_no_rRNA.1_(paired)_contig_10227,A1-A2-A3_no_rRNA.1_(paired)_contig_6339,A1-A2-A3_no_rRNA.1_(paired)_contig_20321,A1-A2-A3_no_rRNA.1_(paired)_contig_27570,A1-A2-A3_no_rRNA.1_(paired)_contig_1305,First_Contig2233,First_Contig1962,A1-A2-A3_no_rRNA.1_(paired)_contig_3272,A1-A2-A3_no_rRNA.1_(paired)_contig_21418,A1-A2-A…
ko04974	Protein digestion and absorption	22	49	102	K01278,K01346,K01389,K01539,K01540,K05849,K06236,K06237,K06238,K06823,K08131,K08132,K08133,K08135,K08187,K08779,K09708,K12040,K14207,K14210,K16628,K16629,K02105,K04513,K04514,K05400,K05689,K05692,K05703,K05719,K05747,K05754,K06088,K06106,K06619,K07365,K07374,K07375,K08007,K10160,K10168,K12791,K17388,	A1-A2-A3_no_rRNA.1_(paired)_contig_4954,A1-A2-A3_no_rRNA.1_(paired)_contig_6294,A1-A2-A3_no_rRNA.1_(paired)_contig_52980,A1-A2-A3_no_rRNA.1_(paired)_contig_21184,A1-A2-A3_no_rRNA.1_(paired)_contig_2638,A1-A2-A3_no_rRNA.1_(paired)_contig_428,A1-A2-A3_no_rRNA.1_(paired)_contig_72932,A1-A2-A3_no_rRNA.1_(paired)_contig_56788,A1-A2-A3_no_rRNA.1_(paired)_contig_65247,A1-A2-A3_no_rRNA.1_(paired)_contig_…
ko05134	Legionellosis	21	68	35	K02084,K02187,K02580,K03231,K03283,K03990,K04397,K04398,K04735,K05482,K06461,K06464,K07874,K07953,K08517,K10159,K10160,K10168,K13525,K14416,K15485,	A1-A2-A3_no_rRNA.1_(paired)_contig_56567,A1-A2-A3_no_rRNA.1_(paired)_contig_47227,A1-A2-A3_no_rRNA.1_(paired)_contig_40866,A1-A2-A3_no_rRNA.1_(paired)_contig_1949,A1-A2-A3_no_rRNA.1_(paired)_contig_73559,A1-A2-A3_no_rRNA.1_(paired)_contig_57318,A1-A2-A3_no_rRNA.1_(paired)_contig_42441,A1-A2-A3_no_rRNA.1_(paired)_contig_16816,A1-A2-A3_no_rRNA.1_(paired)_contig_54533,A1-A2-A3_no_rRNA.1_(paired)_con…
ko00970	Aminoacyl-tRNA biosynthesis	21	64	36	K01866,K01867,K01868,K01869,K01870,K01872,K01873,K01874,K01875,K01876,K01880,K01881,K01883,K01885,K01886,K01887,K01889,K01893,K02433,K03341,K14163,	A1-A2-A3_no_rRNA.1_(paired)_contig_75650,A1-A2-A3_no_rRNA.1_(paired)_contig_4668,First_Contig2079,A1-A2-A3_no_rRNA.1_(paired)_contig_78739,A1-A2-A3_no_rRNA.1_(paired)_contig_3488,A1-A2-A3_no_rRNA.1_(paired)_contig_55379,First_Contig492,A1-A2-A3_no_rRNA.1_(paired)_contig_36869,A1-A2-A3_no_rRNA.1_(paired)_contig_6313,A1-A2-A3_no_rRNA.1_(paired)_contig_950,A1-A2-A3_no_rRNA.1_(paired)_contig_45735,A1…
ko00010	Glycolysis / Gluconeogenesis	20	79	41	K00128,K00129,K00149,K00161,K00382,K00627,K00844,K00850,K00873,K00927,K01596,K01623,K01689,K01785,K01837,K01895,K03103,K13951,K14085,K15779,	A1-A2-A3_no_rRNA.1_(paired)_contig_81793,A1-A2-A3_no_rRNA.1_(paired)_contig_58551,A1-A2-A3_no_rRNA.1_(paired)_contig_4643,A1-A2-A3_no_rRNA.1_(paired)_contig_985,A1-A2-A3_no_rRNA.1_(paired)_contig_415,A1-A2-A3_no_rRNA.1_(paired)_contig_6648,A1-A2-A3_no_rRNA.1_(paired)_contig_5183,A1-A2-A3_no_rRNA.1_(paired)_contig_59504,A1-A2-A3_no_rRNA.1_(paired)_contig_8755,A1-A2-A3_no_rRNA.1_(paired)_contig_810…
ko04340	Hedgehog signaling pathway	20	39	42	K00408,K00444,K03083,K03362,K04345,K04662,K06225,K06226,K06228,K06229,K06230,K06231,K06232,K06233,K08957,K08958,K08959,K11101,K11990,K16798,	A1-A2-A3_no_rRNA.1_(paired)_contig_80812,A1-A2-A3_no_rRNA.1_(paired)_contig_5266,A1-A2-A3_no_rRNA.1_(paired)_contig_24077,A1-A2-A3_no_rRNA.1_(paired)_contig_75448,A1-A2-A3_no_rRNA.1_(paired)_contig_62675,A1-A2-A3_no_rRNA.1_(paired)_contig_61441,A1-A2-A3_no_rRNA.1_(paired)_contig_12995,A1-A2-A3_no_rRNA.1_(paired)_contig_2806,A1-A2-A3_no_rRNA.1_(paired)_contig_75058,A1-A2-A3_no_rRNA.1_(paired)_cont…
ko00600	Sphingolipid metabolism	20	40	31	K00654,K01080,K01134,K01201,K01202,K01441,K01634,K04628,K04708,K04710,K04711,K04712,K04714,K04715,K04716,K04718,K12309,K12353,K12357,K17108,	A1-A2-A3_no_rRNA.1_(paired)_contig_36629,A1-A2-A3_no_rRNA.1_(paired)_contig_16867,A1-A2-A3_no_rRNA.1_(paired)_contig_24568,A1-A2-A3_no_rRNA.1_(paired)_contig_431,First_Contig1714,A1-A2-A3_no_rRNA.1_(paired)_contig_79672,A1-A2-A3_no_rRNA.1_(paired)_contig_78770,A1-A2-A3_no_rRNA.1_(paired)_contig_59393,A1-A2-A3_no_rRNA.1_(paired)_contig_8735,A1-A2-A3_no_rRNA.1_(paired)_contig_12711,A1-A2-A3_no_rRNA…
ko00280	Valine, leucine and isoleucine degradation	20	57	98	K00128,K00140,K00149,K00157,K00382,K00826,K01640,K01641,K01847,K01907,K01965,K01968,K01969,K03334,K07514,K07515,K09699,K13524,K14085,K18660,K00844,K00873,K00922,K02649,K04371,K04440,K04527,K04696,K04697,K04850,K05004,K05032,K06068,K07187,K07191,K07203,K07209,K07296,K16172,K18050,K01398,K04357,K04361,K04365,K04366,K04368,K04371,K04445,K04503,K05083,K05448,K05689,K06618,K06643,K07827,K07828,K08803,…	A1-A2-A3_no_rRNA.1_(paired)_contig_61547,A1-A2-A3_no_rRNA.1_(paired)_contig_38237,First_Contig2061,A1-A2-A3_no_rRNA.1_(paired)_contig_8344,A1-A2-A3_no_rRNA.1_(paired)_contig_2226,A1-A2-A3_no_rRNA.1_(paired)_contig_25831,A1-A2-A3_no_rRNA.1_(paired)_contig_27150,A1-A2-A3_no_rRNA.1_(paired)_contig_80211,A1-A2-A3_no_rRNA.1_(paired)_contig_53309,A1-A2-A3_no_rRNA.1_(paired)_contig_4643,First_Contig207,…
ko03030	DNA replication	20	51	73	K02209,K02210,K02212,K02320,K02324,K02325,K02327,K02328,K02540,K02541,K02542,K02684,K02685,K03469,K03506,K07466,K10742,K10747,K10754,K10756,K02145,K02146,K02147,K02154,K04448,K05121,K05147,K05448,K05453,K05465,K05482,K05718,K06464,K06752,K10031,K10159,K10160,K13375,K13376,K13377,	A1-A2-A3_no_rRNA.1_(paired)_contig_12628,A1-A2-A3_no_rRNA.1_(paired)_contig_33188,A1-A2-A3_no_rRNA.1_(paired)_contig_66673,A1-A2-A3_no_rRNA.1_(paired)_contig_47227,A1-A2-A3_no_rRNA.1_(paired)_contig_59515,A1-A2-A3_no_rRNA.1_(paired)_contig_74484,A1-A2-A3_no_rRNA.1_(paired)_contig_56756,A1-A2-A3_no_rRNA.1_(paired)_contig_11490,A1-A2-A3_no_rRNA.1_(paired)_contig_42441,A1-A2-A3_no_rRNA.1_(paired)_co…
ko00250	Alanine, aspartate and glutamate metabolism	20	54	31	K00135,K00261,K00294,K00764,K00814,K00820,K01425,K01755,K01756,K01915,K01939,K03334,K11540,K13524,K13566,K14454,K14455,K14592,K18310,K18311,	A1-A2-A3_no_rRNA.1_(paired)_contig_76450,A1-A2-A3_no_rRNA.1_(paired)_contig_58060,A1-A2-A3_no_rRNA.1_(paired)_contig_53309,A1-A2-A3_no_rRNA.1_(paired)_contig_46361,A1-A2-A3_no_rRNA.1_(paired)_contig_1329,A1-A2-A3_no_rRNA.1_(paired)_contig_68283,A1-A2-A3_no_rRNA.1_(paired)_contig_659,A1-A2-A3_no_rRNA.1_(paired)_contig_18739,First_Contig1746,A1-A2-A3_no_rRNA.1_(paired)_contig_12325,A1-A2-A3_no_rRNA…
ko00520	Amino sugar and nucleotide sugar metabolism	19	107	34	K00012,K00326,K00621,K00820,K00844,K00849,K00884,K00963,K00965,K00966,K00972,K00976,K01787,K05305,K08678,K12373,K12409,K15779,K17497,	A1-A2-A3_no_rRNA.1_(paired)_contig_7129,First_Contig622,A1-A2-A3_no_rRNA.1_(paired)_contig_57294,A1-A2-A3_no_rRNA.1_(paired)_contig_20566,First_Contig1746,A1-A2-A3_no_rRNA.1_(paired)_contig_3193,A1-A2-A3_no_rRNA.1_(paired)_contig_43553,A1-A2-A3_no_rRNA.1_(paired)_contig_15061,A1-A2-A3_no_rRNA.1_(paired)_contig_3233,A1-A2-A3_no_rRNA.1_(paired)_contig_32100,A1-A2-A3_no_rRNA.1_(paired)_contig_10665,…
ko04330	Notch signaling pathway	19	28	47	K02353,K02599,K04496,K04497,K04498,K05948,K06051,K06052,K06053,K06057,K06058,K06059,K06061,K06062,K06063,K06065,K06067,K06171,K06172,	A1-A2-A3_no_rRNA.1_(paired)_contig_5484,A1-A2-A3_no_rRNA.1_(paired)_contig_16143,A1-A2-A3_no_rRNA.1_(paired)_contig_3072,A1-A2-A3_no_rRNA.1_(paired)_contig_7391,A1-A2-A3_no_rRNA.1_(paired)_contig_55638,A1-A2-A3_no_rRNA.1_(paired)_contig_9309,A1-A2-A3_no_rRNA.1_(paired)_contig_13675,A1-A2-A3_no_rRNA.1_(paired)_contig_7158,A1-A2-A3_no_rRNA.1_(paired)_contig_5640,A1-A2-A3_no_rRNA.1_(paired)_contig_2…
ko04913	Ovarian steroidogenesis	19	---	128	K00044,K00461,K04119,K04345,K04527,K05087,K07408,K07410,K08041,K08042,K08043,K08044,K08045,K08046,K08047,K08049,K12473,K13885,K16342,K01116,K02145,K02146,K02147,K02154,K02677,K04345,K05692,K05701,K05859,K06098,K08043,K08049,K09582,K10949,K10950,K10951,K10956,K02187,K03160,K03260,K04392,K04398,K04503,K05692,K05703,K05718,K06265,K06464,K06619,K06751,K06752,K08887,K10366,K12563,K17751,K03160,K04550,…	A1-A2-A3_no_rRNA.1_(paired)_contig_8344,A1-A2-A3_no_rRNA.1_(paired)_contig_344,A1-A2-A3_no_rRNA.1_(paired)_contig_6294,A1-A2-A3_no_rRNA.1_(paired)_contig_690,A1-A2-A3_no_rRNA.1_(paired)_contig_943,A1-A2-A3_no_rRNA.1_(paired)_contig_62728,A1-A2-A3_no_rRNA.1_(paired)_contig_6499,A1-A2-A3_no_rRNA.1_(paired)_contig_58,A1-A2-A3_no_rRNA.1_(paired)_contig_47227,A1-A2-A3_no_rRNA.1_(paired)_contig_26628,A…
ko00561	Glycerolipid metabolism	18	61	41	K00128,K00149,K00629,K00863,K00864,K00901,K01046,K01054,K01059,K01080,K09881,K11155,K11160,K13506,K13509,K13517,K14085,K15728,	A1-A2-A3_no_rRNA.1_(paired)_contig_10812,A1-A2-A3_no_rRNA.1_(paired)_contig_33868,A1-A2-A3_no_rRNA.1_(paired)_contig_4643,A1-A2-A3_no_rRNA.1_(paired)_contig_431,A1-A2-A3_no_rRNA.1_(paired)_contig_5183,A1-A2-A3_no_rRNA.1_(paired)_contig_38726,A1-A2-A3_no_rRNA.1_(paired)_contig_2844,A1-A2-A3_no_rRNA.1_(paired)_contig_55,A1-A2-A3_no_rRNA.1_(paired)_contig_5347,First_Contig605,A1-A2-A3_no_rRNA.1_(pai…
ko00190	Oxidative phosphorylation	18	206	24	K00415,K00416,K01507,K02145,K02146,K02147,K02154,K02257,K02258,K02264,K03878,K03883,K03934,K03935,K03952,K03965,K03968,K11351,	First_Contig927,A1-A2-A3_no_rRNA.1_(paired)_contig_66,A1-A2-A3_no_rRNA.1_(paired)_contig_11490,A1-A2-A3_no_rRNA.1_(paired)_contig_4755,A1-A2-A3_no_rRNA.1_(paired)_contig_10688,A1-A2-A3_no_rRNA.1_(paired)_contig_3062,A1-A2-A3_no_rRNA.1_(paired)_contig_13365,A1-A2-A3_no_rRNA.1_(paired)_contig_26752,A1-A2-A3_no_rRNA.1_(paired)_contig_2851,A1-A2-A3_no_rRNA.1_(paired)_contig_22871,A1-A2-A3_no_rRNA.1_(…
ko05030	Cocaine addiction	18	33	30	K00274,K01593,K02580,K04145,K04345,K04448,K04605,K04630,K04735,K05198,K08045,K09029,K09047,K09048,K09049,K11828,K13765,K15839,	A1-A2-A3_no_rRNA.1_(paired)_contig_57736,A1-A2-A3_no_rRNA.1_(paired)_contig_16092,First_Contig452,A1-A2-A3_no_rRNA.1_(paired)_contig_78256,A1-A2-A3_no_rRNA.1_(paired)_contig_28561,A1-A2-A3_no_rRNA.1_(paired)_contig_19695,A1-A2-A3_no_rRNA.1_(paired)_contig_5848,A1-A2-A3_no_rRNA.1_(paired)_contig_75269,A1-A2-A3_no_rRNA.1_(paired)_contig_14773,A1-A2-A3_no_rRNA.1_(paired)_contig_12240,A1-A2-A3_no_rRN…
ko05031	Amphetamine addiction	18	43	41	K00274,K01593,K02677,K04345,K04348,K04448,K04515,K04850,K05198,K05199,K05200,K06268,K06269,K08045,K09029,K09047,K09048,K09049,	A1-A2-A3_no_rRNA.1_(paired)_contig_16092,First_Contig452,A1-A2-A3_no_rRNA.1_(paired)_contig_45309,A1-A2-A3_no_rRNA.1_(paired)_contig_21664,A1-A2-A3_no_rRNA.1_(paired)_contig_78256,A1-A2-A3_no_rRNA.1_(paired)_contig_1471,A1-A2-A3_no_rRNA.1_(paired)_contig_337,A1-A2-A3_no_rRNA.1_(paired)_contig_50861,A1-A2-A3_no_rRNA.1_(paired)_contig_19695,A1-A2-A3_no_rRNA.1_(paired)_contig_774,A1-A2-A3_no_rRNA.1_…
ko00514	Other types of O-glycan biosynthesis	17	8	22	K00715,K00728,K00735,K00778,K00779,K03691,K05948,K07632,K07968,K09666,K09667,K09674,K11703,K13646,K13675,K13676,K18134,	A1-A2-A3_no_rRNA.1_(paired)_contig_41362,A1-A2-A3_no_rRNA.1_(paired)_contig_17220,A1-A2-A3_no_rRNA.1_(paired)_contig_5961,First_Contig1783,A1-A2-A3_no_rRNA.1_(paired)_contig_12071,A1-A2-A3_no_rRNA.1_(paired)_contig_2377,A1-A2-A3_no_rRNA.1_(paired)_contig_69992,A1-A2-A3_no_rRNA.1_(paired)_contig_47608,A1-A2-A3_no_rRNA.1_(paired)_contig_30156,A1-A2-A3_no_rRNA.1_(paired)_contig_11278,A1-A2-A3_no_rRN…
ko04962	Vasopressin-regulated water reabsorption	17	33	27	K04345,K04648,K06027,K07888,K07889,K07904,K08043,K08046,K08049,K09047,K09048,K09876,K10413,K10414,K10415,K10416,K10426,	A1-A2-A3_no_rRNA.1_(paired)_contig_2631,A1-A2-A3_no_rRNA.1_(paired)_contig_16092,First_Contig452,A1-A2-A3_no_rRNA.1_(paired)_contig_3135,A1-A2-A3_no_rRNA.1_(paired)_contig_7326,A1-A2-A3_no_rRNA.1_(paired)_contig_15204,A1-A2-A3_no_rRNA.1_(paired)_contig_11134,A1-A2-A3_no_rRNA.1_(paired)_contig_1581,A1-A2-A3_no_rRNA.1_(paired)_contig_2717,A1-A2-A3_no_rRNA.1_(paired)_contig_63838,A1-A2-A3_no_rRNA.1_…
ko00513	Various types of N-glycan biosynthesis	17	12	63	K00736,K00738,K01230,K01231,K03842,K03843,K03844,K03846,K07151,K07441,K07968,K09656,K12666,K12667,K12669,K12670,K14459,K01330,K01331,K01332,K03160,K03989,K03990,K03996,K04000,K05699,K06498,K06752,K11086,K11089,K11090,K11251,K11253,K11254,	A1-A2-A3_no_rRNA.1_(paired)_contig_2769,First_Contig98,A1-A2-A3_no_rRNA.1_(paired)_contig_58834,A1-A2-A3_no_rRNA.1_(paired)_contig_4580,A1-A2-A3_no_rRNA.1_(paired)_contig_10555,A1-A2-A3_no_rRNA.1_(paired)_contig_57255,A1-A2-A3_no_rRNA.1_(paired)_contig_33328,A1-A2-A3_no_rRNA.1_(paired)_contig_43301,A1-A2-A3_no_rRNA.1_(paired)_contig_26628,A1-A2-A3_no_rRNA.1_(paired)_contig_45688,A1-A2-A3_no_rRNA.…
ko00590	Arachidonic acid metabolism	17	27	27	K00079,K00084,K00432,K00458,K00461,K00509,K01254,K01831,K04119,K07422,K08726,K15717,K16342,K16343,K16817,K17709,K18592,	A1-A2-A3_no_rRNA.1_(paired)_contig_60032,A1-A2-A3_no_rRNA.1_(paired)_contig_28470,A1-A2-A3_no_rRNA.1_(paired)_contig_32733,A1-A2-A3_no_rRNA.1_(paired)_contig_75592,A1-A2-A3_no_rRNA.1_(paired)_contig_46135,A1-A2-A3_no_rRNA.1_(paired)_contig_76453,A1-A2-A3_no_rRNA.1_(paired)_contig_957,A1-A2-A3_no_rRNA.1_(paired)_contig_12695,A1-A2-A3_no_rRNA.1_(paired)_contig_4908,A1-A2-A3_no_rRNA.1_(paired)_conti…
ko03410	Base excision repair	16	41	27	K02324,K02325,K02327,K02328,K02330,K03506,K03512,K03575,K10567,K10568,K10569,K10747,K10776,K10798,K10801,K10803,	A1-A2-A3_no_rRNA.1_(paired)_contig_66673,A1-A2-A3_no_rRNA.1_(paired)_contig_37452,A1-A2-A3_no_rRNA.1_(paired)_contig_49835,A1-A2-A3_no_rRNA.1_(paired)_contig_35923,A1-A2-A3_no_rRNA.1_(paired)_contig_55153,A1-A2-A3_no_rRNA.1_(paired)_contig_72065,A1-A2-A3_no_rRNA.1_(paired)_contig_2403,A1-A2-A3_no_rRNA.1_(paired)_contig_68369,A1-A2-A3_no_rRNA.1_(paired)_contig_108,A1-A2-A3_no_rRNA.1_(paired)_conti…
ko04260	Cardiac muscle contraction	16	57	30	K00415,K00416,K01539,K01540,K02264,K04850,K04857,K04858,K04862,K04864,K04873,K05742,K09290,K12044,K12750,K17751,	A1-A2-A3_no_rRNA.1_(paired)_contig_8227,A1-A2-A3_no_rRNA.1_(paired)_contig_7,A1-A2-A3_no_rRNA.1_(paired)_contig_70922,A1-A2-A3_no_rRNA.1_(paired)_contig_4755,A1-A2-A3_no_rRNA.1_(paired)_contig_5,A1-A2-A3_no_rRNA.1_(paired)_contig_25765,A1-A2-A3_no_rRNA.1_(paired)_contig_56991,A1-A2-A3_no_rRNA.1_(paired)_contig_1051,A1-A2-A3_no_rRNA.1_(paired)_contig_924,A1-A2-A3_no_rRNA.1_(paired)_contig_2851,A1-…
ko04710	Circadian rhythm	16	18	26	K02223,K02295,K02296,K02633,K03347,K03362,K03729,K03730,K07198,K07199,K07200,K08532,K08534,K08959,K09026,K10269,	A1-A2-A3_no_rRNA.1_(paired)_contig_5266,A1-A2-A3_no_rRNA.1_(paired)_contig_6625,A1-A2-A3_no_rRNA.1_(paired)_contig_49015,A1-A2-A3_no_rRNA.1_(paired)_contig_8898,A1-A2-A3_no_rRNA.1_(paired)_contig_15414,A1-A2-A3_no_rRNA.1_(paired)_contig_3663,A1-A2-A3_no_rRNA.1_(paired)_contig_12995,A1-A2-A3_no_rRNA.1_(paired)_contig_12566,A1-A2-A3_no_rRNA.1_(paired)_contig_10664,A1-A2-A3_no_rRNA.1_(paired)_contig…
ko04612	Antigen processing and presentation	16	41	27	K01363,K01369,K03283,K04079,K05653,K05654,K06698,K06751,K06752,K08054,K08058,K08060,K08061,K08064,K08065,K09489,	A1-A2-A3_no_rRNA.1_(paired)_contig_5671,A1-A2-A3_no_rRNA.1_(paired)_contig_477,A1-A2-A3_no_rRNA.1_(paired)_contig_2119,A1-A2-A3_no_rRNA.1_(paired)_contig_18134,Second_Contig52,A1-A2-A3_no_rRNA.1_(paired)_contig_3103,A1-A2-A3_no_rRNA.1_(paired)_contig_579,A1-A2-A3_no_rRNA.1_(paired)_contig_472,A1-A2-A3_no_rRNA.1_(paired)_contig_1790,A1-A2-A3_no_rRNA.1_(paired)_contig_7737,A1-A2-A3_no_rRNA.1_(paire…
ko04623	Cytosolic DNA-sensing pathway	16	44	16	K02580,K02861,K03018,K03021,K03022,K03023,K04467,K04735,K05410,K05482,K07209,K12646,K12654,K12968,K14721,K17834,	A1-A2-A3_no_rRNA.1_(paired)_contig_13327,A1-A2-A3_no_rRNA.1_(paired)_contig_67688,A1-A2-A3_no_rRNA.1_(paired)_contig_5848,A1-A2-A3_no_rRNA.1_(paired)_contig_587,First_Contig624,A1-A2-A3_no_rRNA.1_(paired)_contig_18933,A1-A2-A3_no_rRNA.1_(paired)_contig_44634,A1-A2-A3_no_rRNA.1_(paired)_contig_4852,A1-A2-A3_no_rRNA.1_(paired)_contig_23016,First_Contig957,First_Contig322,A1-A2-A3_no_rRNA.1_(paired)…
ko00380	Tryptophan metabolism	15	61	23	K00128,K00149,K00157,K00164,K00274,K00486,K00562,K01593,K03334,K03781,K07408,K07410,K07514,K07515,K14085,	A1-A2-A3_no_rRNA.1_(paired)_contig_28574,A1-A2-A3_no_rRNA.1_(paired)_contig_53309,A1-A2-A3_no_rRNA.1_(paired)_contig_4643,A1-A2-A3_no_rRNA.1_(paired)_contig_79566,A1-A2-A3_no_rRNA.1_(paired)_contig_1699,A1-A2-A3_no_rRNA.1_(paired)_contig_68283,A1-A2-A3_no_rRNA.1_(paired)_contig_5183,A1-A2-A3_no_rRNA.1_(paired)_contig_1488,A1-A2-A3_no_rRNA.1_(paired)_contig_49850,A1-A2-A3_no_rRNA.1_(paired)_contig…
ko03050	Proteasome	15	48	18	K02725,K02728,K02731,K02733,K02735,K02736,K03028,K03032,K03035,K03036,K03061,K03064,K06698,K06699,K11599,	A1-A2-A3_no_rRNA.1_(paired)_contig_3899,A1-A2-A3_no_rRNA.1_(paired)_contig_47846,A1-A2-A3_no_rRNA.1_(paired)_contig_63513,A1-A2-A3_no_rRNA.1_(paired)_contig_40954,A1-A2-A3_no_rRNA.1_(paired)_contig_5012,A1-A2-A3_no_rRNA.1_(paired)_contig_6871,A1-A2-A3_no_rRNA.1_(paired)_contig_5268,A1-A2-A3_no_rRNA.1_(paired)_contig_3055,A1-A2-A3_no_rRNA.1_(paired)_contig_73215,A1-A2-A3_no_rRNA.1_(paired)_contig_…
ko00270	Cysteine and methionine metabolism	15	64	47	K00548,K00558,K00772,K00789,K01251,K01611,K01697,K01758,K03334,K08963,K08967,K14454,K14455,K17398,K17399,K01330,K01331,K01332,K01333,K03989,K03990,K03992,K04004,K04279,K05718,K06461,K06464,K06498,K06544,K06752,	A1-A2-A3_no_rRNA.1_(paired)_contig_11324,A1-A2-A3_no_rRNA.1_(paired)_contig_42413,A1-A2-A3_no_rRNA.1_(paired)_contig_10555,A1-A2-A3_no_rRNA.1_(paired)_contig_57255,A1-A2-A3_no_rRNA.1_(paired)_contig_47227,A1-A2-A3_no_rRNA.1_(paired)_contig_53309,A1-A2-A3_no_rRNA.1_(paired)_contig_79412,A1-A2-A3_no_rRNA.1_(paired)_contig_78178,A1-A2-A3_no_rRNA.1_(paired)_contig_1329,A1-A2-A3_no_rRNA.1_(paired)_con…
ko04960	Aldosterone-regulated sodium reabsorption	14	24	54	K00922,K01539,K01540,K02649,K02677,K04371,K04527,K06276,K07827,K08555,K13302,K13305,K13358,K16172,K02084,K02161,K02187,K03781,K04348,K04392,K04426,K04433,K04441,K04570,K05141,K05198,K06268,K13240,	First_Contig2061,A1-A2-A3_no_rRNA.1_(paired)_contig_2226,A1-A2-A3_no_rRNA.1_(paired)_contig_25831,A1-A2-A3_no_rRNA.1_(paired)_contig_943,A1-A2-A3_no_rRNA.1_(paired)_contig_40569,A1-A2-A3_no_rRNA.1_(paired)_contig_56567,A1-A2-A3_no_rRNA.1_(paired)_contig_6499,A1-A2-A3_no_rRNA.1_(paired)_contig_17855,A1-A2-A3_no_rRNA.1_(paired)_contig_40866,A1-A2-A3_no_rRNA.1_(paired)_contig_14512,A1-A2-A3_no_rRNA.…
ko00500	Starch and sucrose metabolism	14	79	22	K00012,K00688,K00693,K00699,K00700,K00844,K00963,K01195,K01196,K01513,K08678,K12316,K12317,K15779,	First_Contig622,A1-A2-A3_no_rRNA.1_(paired)_contig_4614,A1-A2-A3_no_rRNA.1_(paired)_contig_3193,A1-A2-A3_no_rRNA.1_(paired)_contig_43553,A1-A2-A3_no_rRNA.1_(paired)_contig_3233,A1-A2-A3_no_rRNA.1_(paired)_contig_32100,A1-A2-A3_no_rRNA.1_(paired)_contig_10665,A1-A2-A3_no_rRNA.1_(paired)_contig_11320,A1-A2-A3_no_rRNA.1_(paired)_contig_513,A1-A2-A3_no_rRNA.1_(paired)_contig_8454,A1-A2-A3_no_rRNA.1_(…
ko03022	Basal transcription factors	14	25	22	K03121,K03125,K03128,K03129,K03130,K03131,K03133,K03135,K03141,K03142,K03144,K10843,K10844,K14650,	A1-A2-A3_no_rRNA.1_(paired)_contig_15202,A1-A2-A3_no_rRNA.1_(paired)_contig_76379,A1-A2-A3_no_rRNA.1_(paired)_contig_69839,A1-A2-A3_no_rRNA.1_(paired)_contig_75271,A1-A2-A3_no_rRNA.1_(paired)_contig_4274,A1-A2-A3_no_rRNA.1_(paired)_contig_9639,A1-A2-A3_no_rRNA.1_(paired)_contig_1682,A1-A2-A3_no_rRNA.1_(paired)_contig_20876,A1-A2-A3_no_rRNA.1_(paired)_contig_69440,A1-A2-A3_no_rRNA.1_(paired)_conti…
ko01212	Fatty acid metabolism	14	---	30	K00232,K00255,K00507,K00665,K01074,K01897,K07514,K07515,K08765,K08766,K09479,K10224,K10703,K11262,	A1-A2-A3_no_rRNA.1_(paired)_contig_22217,A1-A2-A3_no_rRNA.1_(paired)_contig_34003,A1-A2-A3_no_rRNA.1_(paired)_contig_1699,A1-A2-A3_no_rRNA.1_(paired)_contig_48283,A1-A2-A3_no_rRNA.1_(paired)_contig_8077,A1-A2-A3_no_rRNA.1_(paired)_contig_5502,A1-A2-A3_no_rRNA.1_(paired)_contig_14728,A1-A2-A3_no_rRNA.1_(paired)_contig_35288,A1-A2-A3_no_rRNA.1_(paired)_contig_33109,A1-A2-A3_no_rRNA.1_(paired)_conti…
ko04961	Endocrine and other factor-regulated calcium reabsorption	14	27	37	K01528,K01539,K01540,K02677,K04345,K04585,K04646,K05858,K07904,K08046,K08049,K08550,K11824,K11825,	A1-A2-A3_no_rRNA.1_(paired)_contig_3128,A1-A2-A3_no_rRNA.1_(paired)_contig_34401,A1-A2-A3_no_rRNA.1_(paired)_contig_1641,A1-A2-A3_no_rRNA.1_(paired)_contig_337,A1-A2-A3_no_rRNA.1_(paired)_contig_36414,A1-A2-A3_no_rRNA.1_(paired)_contig_11134,A1-A2-A3_no_rRNA.1_(paired)_contig_1581,A1-A2-A3_no_rRNA.1_(paired)_contig_2945,A1-A2-A3_no_rRNA.1_(paired)_contig_65028,A1-A2-A3_no_rRNA.1_(paired)_contig_4…
ko03440	Homologous recombination	14	59	27	K02327,K02328,K03165,K04482,K07466,K08775,K10865,K10866,K10867,K10871,K10873,K10875,K10882,K10901,	A1-A2-A3_no_rRNA.1_(paired)_contig_12628,A1-A2-A3_no_rRNA.1_(paired)_contig_66673,A1-A2-A3_no_rRNA.1_(paired)_contig_73737,A1-A2-A3_no_rRNA.1_(paired)_contig_46032,A1-A2-A3_no_rRNA.1_(paired)_contig_47428,A1-A2-A3_no_rRNA.1_(paired)_contig_36094,A1-A2-A3_no_rRNA.1_(paired)_contig_18129,A1-A2-A3_no_rRNA.1_(paired)_contig_22335,A1-A2-A3_no_rRNA.1_(paired)_contig_28928,A1-A2-A3_no_rRNA.1_(paired)_co…
ko04130	SNARE interactions in vesicular transport	13	34	29	K08486,K08487,K08489,K08491,K08493,K08495,K08498,K08501,K08507,K08508,K08515,K08517,K13505,K01488,K03160,K05070,K05653,K05654,K05856,K07360,K07370,K07371,K08060,K08061,K10887,K16056,	A1-A2-A3_no_rRNA.1_(paired)_contig_65951,A1-A2-A3_no_rRNA.1_(paired)_contig_26628,A1-A2-A3_no_rRNA.1_(paired)_contig_9543,A1-A2-A3_no_rRNA.1_(paired)_contig_1584,A1-A2-A3_no_rRNA.1_(paired)_contig_4136,A1-A2-A3_no_rRNA.1_(paired)_contig_21108,A1-A2-A3_no_rRNA.1_(paired)_contig_75517,Second_Contig52,A1-A2-A3_no_rRNA.1_(paired)_contig_3927,A1-A2-A3_no_rRNA.1_(paired)_contig_27477,A1-A2-A3_no_rRNA.1…
ko00563	Glycosylphosphatidylinositol(GPI)-anchor biosynthesis	13	26	21	K03857,K03860,K05283,K05284,K05285,K05286,K05287,K05288,K05291,K05294,K05310,K07541,K07542,	A1-A2-A3_no_rRNA.1_(paired)_contig_37415,A1-A2-A3_no_rRNA.1_(paired)_contig_12949,First_Contig1570,A1-A2-A3_no_rRNA.1_(paired)_contig_19289,First_Contig159,A1-A2-A3_no_rRNA.1_(paired)_contig_23956,First_Contig1501,A1-A2-A3_no_rRNA.1_(paired)_contig_22208,A1-A2-A3_no_rRNA.1_(paired)_contig_8310,A1-A2-A3_no_rRNA.1_(paired)_contig_52086,A1-A2-A3_no_rRNA.1_(paired)_contig_14118,A1-A2-A3_no_rRNA.1_(pa…
ko00071	Fatty acid degradation	13	45	39	K00128,K00149,K00232,K00255,K01897,K07514,K07515,K08765,K08766,K09479,K13238,K13951,K14085,K02105,K04365,K04368,K04371,K04503,K05126,K05689,K07827,K07828,K08530,K09289,K09290,K09291,	A1-A2-A3_no_rRNA.1_(paired)_contig_22217,First_Contig2061,A1-A2-A3_no_rRNA.1_(paired)_contig_8344,A1-A2-A3_no_rRNA.1_(paired)_contig_4643,A1-A2-A3_no_rRNA.1_(paired)_contig_1699,A1-A2-A3_no_rRNA.1_(paired)_contig_14512,First_Contig731,A1-A2-A3_no_rRNA.1_(paired)_contig_24122,A1-A2-A3_no_rRNA.1_(paired)_contig_5183,A1-A2-A3_no_rRNA.1_(paired)_contig_5347,A1-A2-A3_no_rRNA.1_(paired)_contig_3165,A1-…
ko00620	Pyruvate metabolism	13	72	26	K00027,K00029,K00128,K00149,K00161,K00382,K00627,K00873,K01596,K01895,K01958,K11262,K14085,	A1-A2-A3_no_rRNA.1_(paired)_contig_4643,A1-A2-A3_no_rRNA.1_(paired)_contig_48283,A1-A2-A3_no_rRNA.1_(paired)_contig_415,A1-A2-A3_no_rRNA.1_(paired)_contig_5183,A1-A2-A3_no_rRNA.1_(paired)_contig_59504,A1-A2-A3_no_rRNA.1_(paired)_contig_14728,A1-A2-A3_no_rRNA.1_(paired)_contig_5347,A1-A2-A3_no_rRNA.1_(paired)_contig_43,A1-A2-A3_no_rRNA.1_(paired)_contig_33109,A1-A2-A3_no_rRNA.1_(paired)_contig_289…
ko00860	Porphyrin and chlorophyll metabolism	12	104	14	K00228,K00231,K00510,K00643,K00699,K01195,K01749,K01764,K01772,K01885,K02257,K14163,	First_Contig1282,A1-A2-A3_no_rRNA.1_(paired)_contig_40099,A1-A2-A3_no_rRNA.1_(paired)_contig_19548,A1-A2-A3_no_rRNA.1_(paired)_contig_3062,A1-A2-A3_no_rRNA.1_(paired)_contig_38214,A1-A2-A3_no_rRNA.1_(paired)_contig_20417,A1-A2-A3_no_rRNA.1_(paired)_contig_3480,A1-A2-A3_no_rRNA.1_(paired)_contig_6857,A1-A2-A3_no_rRNA.1_(paired)_contig_3544,A1-A2-A3_no_rRNA.1_(paired)_contig_7027,First_Contig217,A1…
ko00260	Glycine, serine and threonine metabolism	12	69	14	K00274,K00276,K00281,K00382,K00605,K00613,K00639,K00643,K01697,K01758,K01837,K14085,	A1-A2-A3_no_rRNA.1_(paired)_contig_11324,A1-A2-A3_no_rRNA.1_(paired)_contig_42413,A1-A2-A3_no_rRNA.1_(paired)_contig_79412,A1-A2-A3_no_rRNA.1_(paired)_contig_46423,First_Contig1282,A1-A2-A3_no_rRNA.1_(paired)_contig_5347,A1-A2-A3_no_rRNA.1_(paired)_contig_76706,A1-A2-A3_no_rRNA.1_(paired)_contig_3375,A1-A2-A3_no_rRNA.1_(paired)_contig_9073,A1-A2-A3_no_rRNA.1_(paired)_contig_92,A1-A2-A3_no_rRNA.1_…
ko00565	Ether lipid metabolism	12	15	27	K01062,K01080,K01115,K01122,K08743,K13512,K13644,K16342,K16343,K16795,K16817,K16860,	A1-A2-A3_no_rRNA.1_(paired)_contig_59845,A1-A2-A3_no_rRNA.1_(paired)_contig_16749,A1-A2-A3_no_rRNA.1_(paired)_contig_431,A1-A2-A3_no_rRNA.1_(paired)_contig_78110,A1-A2-A3_no_rRNA.1_(paired)_contig_73155,A1-A2-A3_no_rRNA.1_(paired)_contig_39374,A1-A2-A3_no_rRNA.1_(paired)_contig_16266,A1-A2-A3_no_rRNA.1_(paired)_contig_46135,A1-A2-A3_no_rRNA.1_(paired)_contig_47142,A1-A2-A3_no_rRNA.1_(paired)_cont…
ko00020	Citrate cycle (TCA cycle)	12	52	21	K00030,K00031,K00161,K00164,K00382,K00627,K00658,K01596,K01647,K01648,K01681,K01958,	A1-A2-A3_no_rRNA.1_(paired)_contig_397,A1-A2-A3_no_rRNA.1_(paired)_contig_59504,A1-A2-A3_no_rRNA.1_(paired)_contig_9132,A1-A2-A3_no_rRNA.1_(paired)_contig_49850,A1-A2-A3_no_rRNA.1_(paired)_contig_451,A1-A2-A3_no_rRNA.1_(paired)_contig_21888,A1-A2-A3_no_rRNA.1_(paired)_contig_43,A1-A2-A3_no_rRNA.1_(paired)_contig_13870,First_Contig350,First_Contig1382,A1-A2-A3_no_rRNA.1_(paired)_contig_2583,A1-A2-…
ko03430	Mismatch repair	12	45	19	K02327,K02328,K07466,K08734,K08735,K08736,K08737,K08739,K10747,K10754,K10756,K10858,	A1-A2-A3_no_rRNA.1_(paired)_contig_12628,A1-A2-A3_no_rRNA.1_(paired)_contig_66673,A1-A2-A3_no_rRNA.1_(paired)_contig_6773,A1-A2-A3_no_rRNA.1_(paired)_contig_10612,First_Contig255,First_Contig85,A1-A2-A3_no_rRNA.1_(paired)_contig_6370,A1-A2-A3_no_rRNA.1_(paired)_contig_55342,A1-A2-A3_no_rRNA.1_(paired)_contig_17860,A1-A2-A3_no_rRNA.1_(paired)_contig_24550,A1-A2-A3_no_rRNA.1_(paired)_contig_68540,A…
ko04140	Regulation of autophagy	12	21	19	K00914,K07198,K08269,K08331,K08333,K08334,K08337,K08339,K08342,K17888,K17889,K17890,	A1-A2-A3_no_rRNA.1_(paired)_contig_15914,A1-A2-A3_no_rRNA.1_(paired)_contig_17594,A1-A2-A3_no_rRNA.1_(paired)_contig_39855,A1-A2-A3_no_rRNA.1_(paired)_contig_71743,A1-A2-A3_no_rRNA.1_(paired)_contig_647,A1-A2-A3_no_rRNA.1_(paired)_contig_3955,A1-A2-A3_no_rRNA.1_(paired)_contig_4325,First_Contig770,A1-A2-A3_no_rRNA.1_(paired)_contig_2615,A1-A2-A3_no_rRNA.1_(paired)_contig_58883,A1-A2-A3_no_rRNA.1_…
ko03020	RNA polymerase	12	50	13	K02999,K03000,K03002,K03004,K03006,K03010,K03011,K03018,K03021,K03022,K03023,K14721,	A1-A2-A3_no_rRNA.1_(paired)_contig_535,A1-A2-A3_no_rRNA.1_(paired)_contig_14012,A1-A2-A3_no_rRNA.1_(paired)_contig_18933,A1-A2-A3_no_rRNA.1_(paired)_contig_44634,A1-A2-A3_no_rRNA.1_(paired)_contig_11437,A1-A2-A3_no_rRNA.1_(paired)_contig_60108,A1-A2-A3_no_rRNA.1_(paired)_contig_4852,A1-A2-A3_no_rRNA.1_(paired)_contig_23016,A1-A2-A3_no_rRNA.1_(paired)_contig_6066,A1-A2-A3_no_rRNA.1_(paired)_contig…
ko00534	Glycosaminoglycan biosynthesis - heparan sulfate / heparin	12	24	16	K00771,K01793,K02366,K02367,K02369,K02370,K02513,K02514,K02576,K02577,K07809,K08102,	A1-A2-A3_no_rRNA.1_(paired)_contig_8215,A1-A2-A3_no_rRNA.1_(paired)_contig_75030,A1-A2-A3_no_rRNA.1_(paired)_contig_71480,First_Contig2204,A1-A2-A3_no_rRNA.1_(paired)_contig_11617,A1-A2-A3_no_rRNA.1_(paired)_contig_6759,A1-A2-A3_no_rRNA.1_(paired)_contig_19502,A1-A2-A3_no_rRNA.1_(paired)_contig_27065,First_Contig1211,A1-A2-A3_no_rRNA.1_(paired)_contig_80618,A1-A2-A3_no_rRNA.1_(paired)_contig_1788…
ko00480	Glutathione metabolism	12	38	17	K00031,K00036,K00432,K00681,K00799,K01469,K10807,K11140,K11204,K11205,K13299,K18592,	A1-A2-A3_no_rRNA.1_(paired)_contig_9904,A1-A2-A3_no_rRNA.1_(paired)_contig_9132,First_Contig801,A1-A2-A3_no_rRNA.1_(paired)_contig_57608,A1-A2-A3_no_rRNA.1_(paired)_contig_7299,A1-A2-A3_no_rRNA.1_(paired)_contig_318,A1-A2-A3_no_rRNA.1_(paired)_contig_79256,A1-A2-A3_no_rRNA.1_(paired)_contig_19230,A1-A2-A3_no_rRNA.1_(paired)_contig_43736,A1-A2-A3_no_rRNA.1_(paired)_contig_64496,A1-A2-A3_no_rRNA.1_…
ko00531	Glycosaminoglycan degradation	12	14	21	K01132,K01135,K01136,K01137,K01195,K01197,K01205,K01565,K07964,K10532,K12309,K12373,	A1-A2-A3_no_rRNA.1_(paired)_contig_1993,A1-A2-A3_no_rRNA.1_(paired)_contig_81837,A1-A2-A3_no_rRNA.1_(paired)_contig_27630,First_Contig942,A1-A2-A3_no_rRNA.1_(paired)_contig_22767,A1-A2-A3_no_rRNA.1_(paired)_contig_17600,A1-A2-A3_no_rRNA.1_(paired)_contig_47273,A1-A2-A3_no_rRNA.1_(paired)_contig_31939,A1-A2-A3_no_rRNA.1_(paired)_contig_31940,A1-A2-A3_no_rRNA.1_(paired)_contig_37295,A1-A2-A3_no_rRN…
ko00410	beta-Alanine metabolism	12	31	17	K00128,K00129,K00140,K00149,K00207,K00276,K07514,K07515,K12259,K13524,K14085,K14755,	A1-A2-A3_no_rRNA.1_(paired)_contig_58551,A1-A2-A3_no_rRNA.1_(paired)_contig_4643,A1-A2-A3_no_rRNA.1_(paired)_contig_1699,A1-A2-A3_no_rRNA.1_(paired)_contig_1545,A1-A2-A3_no_rRNA.1_(paired)_contig_6648,A1-A2-A3_no_rRNA.1_(paired)_contig_5183,A1-A2-A3_no_rRNA.1_(paired)_contig_9499,First_Contig1277,A1-A2-A3_no_rRNA.1_(paired)_contig_81908,A1-A2-A3_no_rRNA.1_(paired)_contig_5347,A1-A2-A3_no_rRNA.1_(…
ko00350	Tyrosine metabolism	11	59	19	K00129,K00135,K00157,K00274,K00276,K00545,K01593,K03334,K13951,K14454,K14455,	A1-A2-A3_no_rRNA.1_(paired)_contig_58551,A1-A2-A3_no_rRNA.1_(paired)_contig_53309,A1-A2-A3_no_rRNA.1_(paired)_contig_1329,A1-A2-A3_no_rRNA.1_(paired)_contig_68283,A1-A2-A3_no_rRNA.1_(paired)_contig_6648,First_Contig406,A1-A2-A3_no_rRNA.1_(paired)_contig_81908,A1-A2-A3_no_rRNA.1_(paired)_contig_71814,A1-A2-A3_no_rRNA.1_(paired)_contig_63103,A1-A2-A3_no_rRNA.1_(paired)_contig_37540,A1-A2-A3_no_rRNA…
ko04320	Dorso-ventral axis formation	11	24	27	K02098,K02156,K02599,K02602,K02678,K03099,K03211,K04361,K04368,K04371,K07827,	First_Contig2061,A1-A2-A3_no_rRNA.1_(paired)_contig_14512,A1-A2-A3_no_rRNA.1_(paired)_contig_16121,A1-A2-A3_no_rRNA.1_(paired)_contig_72839,A1-A2-A3_no_rRNA.1_(paired)_contig_1888,First_Contig653,A1-A2-A3_no_rRNA.1_(paired)_contig_3165,A1-A2-A3_no_rRNA.1_(paired)_contig_38262,A1-A2-A3_no_rRNA.1_(paired)_contig_42730,A1-A2-A3_no_rRNA.1_(paired)_contig_2906,A1-A2-A3_no_rRNA.1_(paired)_contig_22946,…
ko04978	Mineral absorption	11	30	35	K00510,K01539,K01540,K04982,K05011,K12040,K12347,K14685,K14688,K14704,K14736,K03996,K04000,K04345,K04368,K04371,K05634,K05635,K05703,K06491,K09490,K09553,	First_Contig2061,A1-A2-A3_no_rRNA.1_(paired)_contig_58834,A1-A2-A3_no_rRNA.1_(paired)_contig_6942,A1-A2-A3_no_rRNA.1_(paired)_contig_5609,A1-A2-A3_no_rRNA.1_(paired)_contig_1826,A1-A2-A3_no_rRNA.1_(paired)_contig_76406,A1-A2-A3_no_rRNA.1_(paired)_contig_40099,A1-A2-A3_no_rRNA.1_(paired)_contig_37721,A1-A2-A3_no_rRNA.1_(paired)_contig_1051,A1-A2-A3_no_rRNA.1_(paired)_contig_49634,A1-A2-A3_no_rRNA.…
ko00140	Steroid hormone biosynthesis	11	35	12	K00037,K00044,K00545,K00699,K01016,K04119,K07408,K07410,K07430,K12345,K13369,	First_Contig666,A1-A2-A3_no_rRNA.1_(paired)_contig_60102,First_Contig406,A1-A2-A3_no_rRNA.1_(paired)_contig_41974,A1-A2-A3_no_rRNA.1_(paired)_contig_16727,A1-A2-A3_no_rRNA.1_(paired)_contig_4908,A1-A2-A3_no_rRNA.1_(paired)_contig_43893,A1-A2-A3_no_rRNA.1_(paired)_contig_43472,A1-A2-A3_no_rRNA.1_(paired)_contig_55400,A1-A2-A3_no_rRNA.1_(paired)_contig_10746,A1-A2-A3_no_rRNA.1_(paired)_contig_71858…
ko04721	Synaptic vesicle cycle	11	39	28	K01528,K02145,K02146,K02147,K02154,K04646,K06027,K08486,K11824,K11825,K15293,	A1-A2-A3_no_rRNA.1_(paired)_contig_3128,A1-A2-A3_no_rRNA.1_(paired)_contig_34401,A1-A2-A3_no_rRNA.1_(paired)_contig_11490,A1-A2-A3_no_rRNA.1_(paired)_contig_7326,A1-A2-A3_no_rRNA.1_(paired)_contig_42150,A1-A2-A3_no_rRNA.1_(paired)_contig_48454,A1-A2-A3_no_rRNA.1_(paired)_contig_10688,A1-A2-A3_no_rRNA.1_(paired)_contig_2945,A1-A2-A3_no_rRNA.1_(paired)_contig_34544,A1-A2-A3_no_rRNA.1_(paired)_conti…
ko00830	Retinol metabolism	11	36	16	K00157,K00699,K07249,K07408,K11151,K11152,K11155,K11157,K13369,K13951,K17709,	First_Contig643,A1-A2-A3_no_rRNA.1_(paired)_contig_60102,First_Contig1348,A1-A2-A3_no_rRNA.1_(paired)_contig_20080,A1-A2-A3_no_rRNA.1_(paired)_contig_71814,A1-A2-A3_no_rRNA.1_(paired)_contig_63103,A1-A2-A3_no_rRNA.1_(paired)_contig_16727,A1-A2-A3_no_rRNA.1_(paired)_contig_53151,A1-A2-A3_no_rRNA.1_(paired)_contig_43893,A1-A2-A3_no_rRNA.1_(paired)_contig_27357,A1-A2-A3_no_rRNA.1_(paired)_contig_756…
ko00532	Glycosaminoglycan biosynthesis - chondroitin sulfate / dermatan sulfate	10	21	22	K00746,K00747,K00771,K01020,K01794,K03419,K04743,K08105,K08106,K13499,	A1-A2-A3_no_rRNA.1_(paired)_contig_75030,A1-A2-A3_no_rRNA.1_(paired)_contig_52340,First_Contig1320,First_Contig584,A1-A2-A3_no_rRNA.1_(paired)_contig_27065,A1-A2-A3_no_rRNA.1_(paired)_contig_51982,A1-A2-A3_no_rRNA.1_(paired)_contig_49647,A1-A2-A3_no_rRNA.1_(paired)_contig_80652,First_Contig1357,A1-A2-A3_no_rRNA.1_(paired)_contig_80618,A1-A2-A3_no_rRNA.1_(paired)_contig_17885,First_Contig1004,A1-A…
ko00052	Galactose metabolism	10	57	19	K00844,K00849,K00850,K00963,K00965,K01785,K12309,K12316,K12317,K15779,	First_Contig622,A1-A2-A3_no_rRNA.1_(paired)_contig_57294,A1-A2-A3_no_rRNA.1_(paired)_contig_8109,A1-A2-A3_no_rRNA.1_(paired)_contig_8110,A1-A2-A3_no_rRNA.1_(paired)_contig_43553,A1-A2-A3_no_rRNA.1_(paired)_contig_32100,A1-A2-A3_no_rRNA.1_(paired)_contig_10665,A1-A2-A3_no_rRNA.1_(paired)_contig_47273,A1-A2-A3_no_rRNA.1_(paired)_contig_16189,A1-A2-A3_no_rRNA.1_(paired)_contig_27847,A1-A2-A3_no_rRNA…
ko03060	Protein export	10	39	13	K03107,K03108,K03217,K09490,K09540,K09647,K09648,K10956,K12275,K13431,	A1-A2-A3_no_rRNA.1_(paired)_contig_839,A1-A2-A3_no_rRNA.1_(paired)_contig_23779,A1-A2-A3_no_rRNA.1_(paired)_contig_3686,A1-A2-A3_no_rRNA.1_(paired)_contig_6710,A1-A2-A3_no_rRNA.1_(paired)_contig_3387,First_Contig2178,First_Contig1327,A1-A2-A3_no_rRNA.1_(paired)_contig_23780,A1-A2-A3_no_rRNA.1_(paired)_contig_886,A1-A2-A3_no_rRNA.1_(paired)_contig_3564,A1-A2-A3_no_rRNA.1_(paired)_contig_2345,A1-A2…
ko04013	MAPK signaling pathway - fly	10	17	18	K02678,K03099,K03211,K04361,K04368,K04371,K05088,K07293,K07827,K12380,	First_Contig2061,A1-A2-A3_no_rRNA.1_(paired)_contig_14512,A1-A2-A3_no_rRNA.1_(paired)_contig_29240,A1-A2-A3_no_rRNA.1_(paired)_contig_3165,A1-A2-A3_no_rRNA.1_(paired)_contig_42730,A1-A2-A3_no_rRNA.1_(paired)_contig_2906,A1-A2-A3_no_rRNA.1_(paired)_contig_1143,A1-A2-A3_no_rRNA.1_(paired)_contig_46912,A1-A2-A3_no_rRNA.1_(paired)_contig_2302,First_Contig58,A1-A2-A3_no_rRNA.1_(paired)_contig_1576,A1-…
ko00100	Steroid biosynthesis	10	29	15	K00213,K00222,K00511,K00637,K01052,K01852,K05917,K07419,K07748,K09828,	A1-A2-A3_no_rRNA.1_(paired)_contig_28910,A1-A2-A3_no_rRNA.1_(paired)_contig_28113,A1-A2-A3_no_rRNA.1_(paired)_contig_46409,A1-A2-A3_no_rRNA.1_(paired)_contig_39436,A1-A2-A3_no_rRNA.1_(paired)_contig_17807,A1-A2-A3_no_rRNA.1_(paired)_contig_14489,A1-A2-A3_no_rRNA.1_(paired)_contig_63809,A1-A2-A3_no_rRNA.1_(paired)_contig_50075,A1-A2-A3_no_rRNA.1_(paired)_contig_50058,A1-A2-A3_no_rRNA.1_(paired)_co…
ko00983	Drug metabolism - other enzymes	10	22	12	K00088,K00207,K00622,K00699,K00857,K00876,K01195,K01489,K01951,K13421,	First_Contig610,First_Contig621,A1-A2-A3_no_rRNA.1_(paired)_contig_34168,A1-A2-A3_no_rRNA.1_(paired)_contig_9499,A1-A2-A3_no_rRNA.1_(paired)_contig_75926,A1-A2-A3_no_rRNA.1_(paired)_contig_6326,First_Contig1843,First_Contig1502,A1-A2-A3_no_rRNA.1_(paired)_contig_6734,A1-A2-A3_no_rRNA.1_(paired)_contig_1493,A1-A2-A3_no_rRNA.1_(paired)_contig_61010,A1-A2-A3_no_rRNA.1_(paired)_contig_39761,
ko00980	Metabolism of xenobiotics by cytochrome P450	10	22	15	K00079,K00084,K00129,K00699,K00799,K07408,K07410,K13299,K13951,K17709,	A1-A2-A3_no_rRNA.1_(paired)_contig_58551,A1-A2-A3_no_rRNA.1_(paired)_contig_32733,A1-A2-A3_no_rRNA.1_(paired)_contig_75592,A1-A2-A3_no_rRNA.1_(paired)_contig_6648,A1-A2-A3_no_rRNA.1_(paired)_contig_81908,A1-A2-A3_no_rRNA.1_(paired)_contig_57608,A1-A2-A3_no_rRNA.1_(paired)_contig_63103,A1-A2-A3_no_rRNA.1_(paired)_contig_7299,A1-A2-A3_no_rRNA.1_(paired)_contig_43893,A1-A2-A3_no_rRNA.1_(paired)_cont…
ko05204	Chemical carcinogenesis	10	26	15	K00079,K00129,K00622,K00699,K00799,K07408,K07410,K09097,K13299,K13951,	A1-A2-A3_no_rRNA.1_(paired)_contig_58551,A1-A2-A3_no_rRNA.1_(paired)_contig_32733,A1-A2-A3_no_rRNA.1_(paired)_contig_6648,A1-A2-A3_no_rRNA.1_(paired)_contig_81908,A1-A2-A3_no_rRNA.1_(paired)_contig_57608,A1-A2-A3_no_rRNA.1_(paired)_contig_63103,A1-A2-A3_no_rRNA.1_(paired)_contig_7299,A1-A2-A3_no_rRNA.1_(paired)_contig_43893,A1-A2-A3_no_rRNA.1_(paired)_contig_5372,A1-A2-A3_no_rRNA.1_(paired)_conti…
ko00650	Butanoate metabolism	10	68	17	K00019,K00109,K00135,K01640,K01641,K01896,K01907,K07514,K07515,K13524,	First_Contig1705,A1-A2-A3_no_rRNA.1_(paired)_contig_1699,A1-A2-A3_no_rRNA.1_(paired)_contig_17325,A1-A2-A3_no_rRNA.1_(paired)_contig_59921,A1-A2-A3_no_rRNA.1_(paired)_contig_37540,A1-A2-A3_no_rRNA.1_(paired)_contig_11192,A1-A2-A3_no_rRNA.1_(paired)_contig_37366,A1-A2-A3_no_rRNA.1_(paired)_contig_55770,A1-A2-A3_no_rRNA.1_(paired)_contig_61448,First_Contig50,A1-A2-A3_no_rRNA.1_(paired)_contig_14854…
ko00640	Propanoate metabolism	10	66	18	K00140,K01847,K01895,K01908,K01965,K07514,K07515,K11262,K13524,K18426,	A1-A2-A3_no_rRNA.1_(paired)_contig_1699,A1-A2-A3_no_rRNA.1_(paired)_contig_48283,A1-A2-A3_no_rRNA.1_(paired)_contig_1545,A1-A2-A3_no_rRNA.1_(paired)_contig_3917,A1-A2-A3_no_rRNA.1_(paired)_contig_14728,A1-A2-A3_no_rRNA.1_(paired)_contig_5810,A1-A2-A3_no_rRNA.1_(paired)_contig_33109,A1-A2-A3_no_rRNA.1_(paired)_contig_2890,A1-A2-A3_no_rRNA.1_(paired)_contig_12309,A1-A2-A3_no_rRNA.1_(paired)_contig_…
ko00982	Drug metabolism - cytochrome P450	9	20	22	K00129,K00157,K00274,K00485,K00699,K00799,K13299,K13951,K17709,	A1-A2-A3_no_rRNA.1_(paired)_contig_58551,A1-A2-A3_no_rRNA.1_(paired)_contig_23894,A1-A2-A3_no_rRNA.1_(paired)_contig_6648,A1-A2-A3_no_rRNA.1_(paired)_contig_81908,A1-A2-A3_no_rRNA.1_(paired)_contig_71814,A1-A2-A3_no_rRNA.1_(paired)_contig_57608,A1-A2-A3_no_rRNA.1_(paired)_contig_63103,A1-A2-A3_no_rRNA.1_(paired)_contig_7299,A1-A2-A3_no_rRNA.1_(paired)_contig_74055,A1-A2-A3_no_rRNA.1_(paired)_cont…
ko04614	Renin-angiotensin system	9	17	11	K01257,K01283,K01389,K01392,K01393,K09708,K09821,K11140,K11141,	A1-A2-A3_no_rRNA.1_(paired)_contig_25047,A1-A2-A3_no_rRNA.1_(paired)_contig_16789,A1-A2-A3_no_rRNA.1_(paired)_contig_65247,A1-A2-A3_no_rRNA.1_(paired)_contig_3290,A1-A2-A3_no_rRNA.1_(paired)_contig_6877,A1-A2-A3_no_rRNA.1_(paired)_contig_12139,A1-A2-A3_no_rRNA.1_(paired)_contig_1206,A1-A2-A3_no_rRNA.1_(paired)_contig_6610,A1-A2-A3_no_rRNA.1_(paired)_contig_26580,A1-A2-A3_no_rRNA.1_(paired)_contig…
ko00030	Pentose phosphate pathway	9	44	13	K00036,K00615,K00850,K00852,K00948,K01623,K01807,K13937,K15779,	A1-A2-A3_no_rRNA.1_(paired)_contig_8109,A1-A2-A3_no_rRNA.1_(paired)_contig_8110,A1-A2-A3_no_rRNA.1_(paired)_contig_63865,A1-A2-A3_no_rRNA.1_(paired)_contig_10665,First_Contig4,A1-A2-A3_no_rRNA.1_(paired)_contig_16189,A1-A2-A3_no_rRNA.1_(paired)_contig_27847,A1-A2-A3_no_rRNA.1_(paired)_contig_13719,A1-A2-A3_no_rRNA.1_(paired)_contig_12072,A1-A2-A3_no_rRNA.1_(paired)_contig_15738,A1-A2-A3_no_rRNA.1…
ko00760	Nicotinate and nicotinamide metabolism	9	35	17	K00157,K00323,K00763,K01081,K01513,K01950,K03462,K03783,K06210,	First_Contig1191,A1-A2-A3_no_rRNA.1_(paired)_contig_22715,A1-A2-A3_no_rRNA.1_(paired)_contig_5438,A1-A2-A3_no_rRNA.1_(paired)_contig_961,A1-A2-A3_no_rRNA.1_(paired)_contig_71814,A1-A2-A3_no_rRNA.1_(paired)_contig_319,A1-A2-A3_no_rRNA.1_(paired)_contig_75616,A1-A2-A3_no_rRNA.1_(paired)_contig_35107,A1-A2-A3_no_rRNA.1_(paired)_contig_5764,A1-A2-A3_no_rRNA.1_(paired)_contig_45449,First_Contig1945,Fi…
ko00900	Terpenoid backbone biosynthesis	9	35	10	K00021,K00587,K00787,K00804,K01597,K01641,K05906,K05954,K12504,	First_Contig1651,A1-A2-A3_no_rRNA.1_(paired)_contig_8901,A1-A2-A3_no_rRNA.1_(paired)_contig_7120,A1-A2-A3_no_rRNA.1_(paired)_contig_11192,First_Contig2307,First_Contig1376,A1-A2-A3_no_rRNA.1_(paired)_contig_10739,A1-A2-A3_no_rRNA.1_(paired)_contig_1817,A1-A2-A3_no_rRNA.1_(paired)_contig_1992,First_Contig1480,
ko00601	Glycosphingolipid biosynthesis - lacto and neolacto series	9	25	10	K00718,K00741,K03371,K03766,K07632,K07819,K07820,K07968,K07969,	A1-A2-A3_no_rRNA.1_(paired)_contig_56391,A1-A2-A3_no_rRNA.1_(paired)_contig_56315,A1-A2-A3_no_rRNA.1_(paired)_contig_30640,A1-A2-A3_no_rRNA.1_(paired)_contig_47608,A1-A2-A3_no_rRNA.1_(paired)_contig_58298,A1-A2-A3_no_rRNA.1_(paired)_contig_18151,A1-A2-A3_no_rRNA.1_(paired)_contig_55093,A1-A2-A3_no_rRNA.1_(paired)_contig_75498,A1-A2-A3_no_rRNA.1_(paired)_contig_43642,A1-A2-A3_no_rRNA.1_(paired)_co…
ko04964	Proximal tubule bicarbonate reclamation	9	12	15	K00261,K01425,K01539,K01540,K01596,K09864,K12040,K13575,K13576,	A1-A2-A3_no_rRNA.1_(paired)_contig_76406,A1-A2-A3_no_rRNA.1_(paired)_contig_13153,A1-A2-A3_no_rRNA.1_(paired)_contig_59504,A1-A2-A3_no_rRNA.1_(paired)_contig_18739,A1-A2-A3_no_rRNA.1_(paired)_contig_1051,A1-A2-A3_no_rRNA.1_(paired)_contig_12325,First_Contig2136,A1-A2-A3_no_rRNA.1_(paired)_contig_198,A1-A2-A3_no_rRNA.1_(paired)_contig_2129,A1-A2-A3_no_rRNA.1_(paired)_contig_1110,A1-A2-A3_no_rRNA.1…
ko00511	Other glycan degradation	9	15	19	K01191,K01192,K01201,K12309,K12311,K12357,K12373,K14459,K17108,	A1-A2-A3_no_rRNA.1_(paired)_contig_5694,A1-A2-A3_no_rRNA.1_(paired)_contig_24568,A1-A2-A3_no_rRNA.1_(paired)_contig_19919,A1-A2-A3_no_rRNA.1_(paired)_contig_12711,A1-A2-A3_no_rRNA.1_(paired)_contig_8129,A1-A2-A3_no_rRNA.1_(paired)_contig_8478,A1-A2-A3_no_rRNA.1_(paired)_contig_19333,A1-A2-A3_no_rRNA.1_(paired)_contig_47273,A1-A2-A3_no_rRNA.1_(paired)_contig_31939,A1-A2-A3_no_rRNA.1_(paired)_conti…
ko04745	Phototransduction - fly	8	18	29	K00910,K02677,K04515,K04958,K05692,K05858,K13806,K13807,	A1-A2-A3_no_rRNA.1_(paired)_contig_42874,A1-A2-A3_no_rRNA.1_(paired)_contig_40762,A1-A2-A3_no_rRNA.1_(paired)_contig_6384,A1-A2-A3_no_rRNA.1_(paired)_contig_19358,A1-A2-A3_no_rRNA.1_(paired)_contig_1641,A1-A2-A3_no_rRNA.1_(paired)_contig_21664,A1-A2-A3_no_rRNA.1_(paired)_contig_1471,A1-A2-A3_no_rRNA.1_(paired)_contig_337,First_Contig1679,A1-A2-A3_no_rRNA.1_(paired)_contig_14798,A1-A2-A3_no_rRNA.1…
ko00720	Carbon fixation pathways in prokaryotes	8	31	15	K00031,K00297,K01648,K01681,K01847,K01895,K01958,K01965,	A1-A2-A3_no_rRNA.1_(paired)_contig_397,A1-A2-A3_no_rRNA.1_(paired)_contig_25048,A1-A2-A3_no_rRNA.1_(paired)_contig_3917,A1-A2-A3_no_rRNA.1_(paired)_contig_9132,A1-A2-A3_no_rRNA.1_(paired)_contig_21888,A1-A2-A3_no_rRNA.1_(paired)_contig_5810,A1-A2-A3_no_rRNA.1_(paired)_contig_13870,First_Contig350,First_Contig1382,A1-A2-A3_no_rRNA.1_(paired)_contig_16943,A1-A2-A3_no_rRNA.1_(paired)_contig_25222,A1…
ko00670	One carbon pool by folate	8	27	13	K00288,K00289,K00297,K00548,K00560,K00605,K11787,K13402,	A1-A2-A3_no_rRNA.1_(paired)_contig_70927,A1-A2-A3_no_rRNA.1_(paired)_contig_78178,A1-A2-A3_no_rRNA.1_(paired)_contig_46423,A1-A2-A3_no_rRNA.1_(paired)_contig_25048,A1-A2-A3_no_rRNA.1_(paired)_contig_8092,First_Contig756,A1-A2-A3_no_rRNA.1_(paired)_contig_16236,A1-A2-A3_no_rRNA.1_(paired)_contig_53554,A1-A2-A3_no_rRNA.1_(paired)_contig_40586,A1-A2-A3_no_rRNA.1_(paired)_contig_53075,A1-A2-A3_no_rRN…
ko00710	Carbon fixation in photosynthetic organisms	8	36	9	K00029,K00615,K00814,K00927,K01623,K01807,K14454,K14455,	A1-A2-A3_no_rRNA.1_(paired)_contig_985,A1-A2-A3_no_rRNA.1_(paired)_contig_1329,A1-A2-A3_no_rRNA.1_(paired)_contig_63865,A1-A2-A3_no_rRNA.1_(paired)_contig_5001,First_Contig4,A1-A2-A3_no_rRNA.1_(paired)_contig_74545,A1-A2-A3_no_rRNA.1_(paired)_contig_12072,A1-A2-A3_no_rRNA.1_(paired)_contig_14343,A1-A2-A3_no_rRNA.1_(paired)_contig_3164,
ko04975	Fat digestion and absorption	8	26	16	K01080,K05641,K06259,K11155,K11160,K13509,K13885,K14455,	A1-A2-A3_no_rRNA.1_(paired)_contig_56963,A1-A2-A3_no_rRNA.1_(paired)_contig_690,A1-A2-A3_no_rRNA.1_(paired)_contig_33868,A1-A2-A3_no_rRNA.1_(paired)_contig_1329,A1-A2-A3_no_rRNA.1_(paired)_contig_431,A1-A2-A3_no_rRNA.1_(paired)_contig_40678,A1-A2-A3_no_rRNA.1_(paired)_contig_55,A1-A2-A3_no_rRNA.1_(paired)_contig_52251,A1-A2-A3_no_rRNA.1_(paired)_contig_53151,A1-A2-A3_no_rRNA.1_(paired)_contig_283…
ko00051	Fructose and mannose metabolism	8	66	21	K00844,K00850,K00966,K00976,K01103,K01623,K05305,K17497,	A1-A2-A3_no_rRNA.1_(paired)_contig_8109,A1-A2-A3_no_rRNA.1_(paired)_contig_8110,A1-A2-A3_no_rRNA.1_(paired)_contig_20566,A1-A2-A3_no_rRNA.1_(paired)_contig_43553,A1-A2-A3_no_rRNA.1_(paired)_contig_7617,A1-A2-A3_no_rRNA.1_(paired)_contig_32100,First_Contig4,A1-A2-A3_no_rRNA.1_(paired)_contig_16189,A1-A2-A3_no_rRNA.1_(paired)_contig_19767,A1-A2-A3_no_rRNA.1_(paired)_contig_20207,A1-A2-A3_no_rRNA.1_…
ko00604	Glycosphingolipid biosynthesis - ganglio series	8	14	11	K00715,K00780,K03368,K03369,K03371,K03372,K12309,K12373,	A1-A2-A3_no_rRNA.1_(paired)_contig_47273,A1-A2-A3_no_rRNA.1_(paired)_contig_31939,A1-A2-A3_no_rRNA.1_(paired)_contig_69992,A1-A2-A3_no_rRNA.1_(paired)_contig_21720,A1-A2-A3_no_rRNA.1_(paired)_contig_58298,A1-A2-A3_no_rRNA.1_(paired)_contig_11188,A1-A2-A3_no_rRNA.1_(paired)_contig_31940,A1-A2-A3_no_rRNA.1_(paired)_contig_48020,A1-A2-A3_no_rRNA.1_(paired)_contig_2610,A1-A2-A3_no_rRNA.1_(paired)_con…
ko00630	Glyoxylate and dicarboxylate metabolism	8	63	11	K01091,K01647,K01681,K01847,K01915,K01965,K03781,K18123,	A1-A2-A3_no_rRNA.1_(paired)_contig_397,A1-A2-A3_no_rRNA.1_(paired)_contig_72308,A1-A2-A3_no_rRNA.1_(paired)_contig_3917,A1-A2-A3_no_rRNA.1_(paired)_contig_659,A1-A2-A3_no_rRNA.1_(paired)_contig_1488,A1-A2-A3_no_rRNA.1_(paired)_contig_451,A1-A2-A3_no_rRNA.1_(paired)_contig_5810,A1-A2-A3_no_rRNA.1_(paired)_contig_13870,A1-A2-A3_no_rRNA.1_(paired)_contig_5569,A1-A2-A3_no_rRNA.1_(paired)_contig_3143,…
ko01210	2-Oxocarboxylic acid metabolism	8	---	14	K00030,K00031,K00814,K00826,K01647,K01681,K14454,K14455,	A1-A2-A3_no_rRNA.1_(paired)_contig_397,A1-A2-A3_no_rRNA.1_(paired)_contig_1329,A1-A2-A3_no_rRNA.1_(paired)_contig_10603,A1-A2-A3_no_rRNA.1_(paired)_contig_9132,A1-A2-A3_no_rRNA.1_(paired)_contig_451,A1-A2-A3_no_rRNA.1_(paired)_contig_33218,A1-A2-A3_no_rRNA.1_(paired)_contig_13870,A1-A2-A3_no_rRNA.1_(paired)_contig_5001,A1-A2-A3_no_rRNA.1_(paired)_contig_1479,A1-A2-A3_no_rRNA.1_(paired)_contig_745…
ko03450	Non-homologous end-joining	7	19	16	K03512,K06642,K10777,K10865,K10866,K10885,K10887,	A1-A2-A3_no_rRNA.1_(paired)_contig_44104,A1-A2-A3_no_rRNA.1_(paired)_contig_5932,A1-A2-A3_no_rRNA.1_(paired)_contig_49835,A1-A2-A3_no_rRNA.1_(paired)_contig_79350,First_Contig1450,A1-A2-A3_no_rRNA.1_(paired)_contig_66214,A1-A2-A3_no_rRNA.1_(paired)_contig_31139,A1-A2-A3_no_rRNA.1_(paired)_contig_6019,A1-A2-A3_no_rRNA.1_(paired)_contig_18129,A1-A2-A3_no_rRNA.1_(paired)_contig_10291,A1-A2-A3_no_rRN…
ko00360	Phenylalanine metabolism	7	49	12	K00129,K00274,K00276,K01593,K03334,K14454,K14455,	A1-A2-A3_no_rRNA.1_(paired)_contig_58551,A1-A2-A3_no_rRNA.1_(paired)_contig_53309,A1-A2-A3_no_rRNA.1_(paired)_contig_1329,A1-A2-A3_no_rRNA.1_(paired)_contig_68283,A1-A2-A3_no_rRNA.1_(paired)_contig_6648,A1-A2-A3_no_rRNA.1_(paired)_contig_81908,A1-A2-A3_no_rRNA.1_(paired)_contig_74055,A1-A2-A3_no_rRNA.1_(paired)_contig_5001,A1-A2-A3_no_rRNA.1_(paired)_contig_76706,A1-A2-A3_no_rRNA.1_(paired)_conti…
ko04011	MAPK signaling pathway - yeast	7	39	13	K02677,K04409,K04441,K04464,K04513,K09291,K09448,	First_Contig731,A1-A2-A3_no_rRNA.1_(paired)_contig_337,A1-A2-A3_no_rRNA.1_(paired)_contig_1914,A1-A2-A3_no_rRNA.1_(paired)_contig_14798,A1-A2-A3_no_rRNA.1_(paired)_contig_1408,A1-A2-A3_no_rRNA.1_(paired)_contig_78556,A1-A2-A3_no_rRNA.1_(paired)_contig_5597,First_Contig2315,A1-A2-A3_no_rRNA.1_(paired)_contig_27783,A1-A2-A3_no_rRNA.1_(paired)_contig_63583,A1-A2-A3_no_rRNA.1_(paired)_contig_34244,A1…
ko04742	Taste transduction	7	23	21	K04345,K04536,K04607,K04885,K04960,K08044,K08046,	A1-A2-A3_no_rRNA.1_(paired)_contig_76715,A1-A2-A3_no_rRNA.1_(paired)_contig_53351,A1-A2-A3_no_rRNA.1_(paired)_contig_78214,A1-A2-A3_no_rRNA.1_(paired)_contig_33303,A1-A2-A3_no_rRNA.1_(paired)_contig_59232,A1-A2-A3_no_rRNA.1_(paired)_contig_79056,A1-A2-A3_no_rRNA.1_(paired)_contig_36504,A1-A2-A3_no_rRNA.1_(paired)_contig_72700,A1-A2-A3_no_rRNA.1_(paired)_contig_10631,A1-A2-A3_no_rRNA.1_(paired)_co…
ko00450	Selenocompound metabolism	7	29	11	K00384,K00548,K00562,K01758,K01874,K03341,K13811,	A1-A2-A3_no_rRNA.1_(paired)_contig_11324,A1-A2-A3_no_rRNA.1_(paired)_contig_42413,A1-A2-A3_no_rRNA.1_(paired)_contig_79566,A1-A2-A3_no_rRNA.1_(paired)_contig_78178,A1-A2-A3_no_rRNA.1_(paired)_contig_8092,A1-A2-A3_no_rRNA.1_(paired)_contig_9325,A1-A2-A3_no_rRNA.1_(paired)_contig_10044,A1-A2-A3_no_rRNA.1_(paired)_contig_32405,A1-A2-A3_no_rRNA.1_(paired)_contig_6114,A1-A2-A3_no_rRNA.1_(paired)_conti…
ko00770	Pantothenate and CoA biosynthesis	7	29	12	K00207,K00826,K01513,K01598,K01922,K02318,K09680,	A1-A2-A3_no_rRNA.1_(paired)_contig_65724,A1-A2-A3_no_rRNA.1_(paired)_contig_10603,A1-A2-A3_no_rRNA.1_(paired)_contig_9499,A1-A2-A3_no_rRNA.1_(paired)_contig_12786,A1-A2-A3_no_rRNA.1_(paired)_contig_11260,A1-A2-A3_no_rRNA.1_(paired)_contig_33218,A1-A2-A3_no_rRNA.1_(paired)_contig_4939,A1-A2-A3_no_rRNA.1_(paired)_contig_5764,First_Contig735,A1-A2-A3_no_rRNA.1_(paired)_contig_32164,A1-A2-A3_no_rRNA.…
ko00340	Histidine metabolism	7	38	13	K00128,K00129,K00149,K00274,K01593,K14085,K14755,	A1-A2-A3_no_rRNA.1_(paired)_contig_58551,A1-A2-A3_no_rRNA.1_(paired)_contig_4643,A1-A2-A3_no_rRNA.1_(paired)_contig_6648,A1-A2-A3_no_rRNA.1_(paired)_contig_5183,A1-A2-A3_no_rRNA.1_(paired)_contig_81908,A1-A2-A3_no_rRNA.1_(paired)_contig_5347,A1-A2-A3_no_rRNA.1_(paired)_contig_74055,A1-A2-A3_no_rRNA.1_(paired)_contig_76706,A1-A2-A3_no_rRNA.1_(paired)_contig_27512,A1-A2-A3_no_rRNA.1_(paired)_contig…
ko04973	Carbohydrate digestion and absorption	6	19	21	K00844,K00922,K01539,K01540,K02649,K04456,	A1-A2-A3_no_rRNA.1_(paired)_contig_2226,A1-A2-A3_no_rRNA.1_(paired)_contig_25831,A1-A2-A3_no_rRNA.1_(paired)_contig_6401,A1-A2-A3_no_rRNA.1_(paired)_contig_1051,A1-A2-A3_no_rRNA.1_(paired)_contig_20802,A1-A2-A3_no_rRNA.1_(paired)_contig_43553,A1-A2-A3_no_rRNA.1_(paired)_contig_5399,A1-A2-A3_no_rRNA.1_(paired)_contig_32100,A1-A2-A3_no_rRNA.1_(paired)_contig_15652,A1-A2-A3_no_rRNA.1_(paired)_contig…
ko00603	Glycosphingolipid biosynthesis - globo series	6	14	8	K00718,K00780,K01204,K03368,K03371,K12373,	A1-A2-A3_no_rRNA.1_(paired)_contig_56315,A1-A2-A3_no_rRNA.1_(paired)_contig_31939,A1-A2-A3_no_rRNA.1_(paired)_contig_21720,A1-A2-A3_no_rRNA.1_(paired)_contig_58298,A1-A2-A3_no_rRNA.1_(paired)_contig_31940,A1-A2-A3_no_rRNA.1_(paired)_contig_45068,A1-A2-A3_no_rRNA.1_(paired)_contig_48020,A1-A2-A3_no_rRNA.1_(paired)_contig_9651,
ko00040	Pentose and glucuronate interconversions	6	51	9	K00012,K00128,K00699,K00963,K01195,K13247,	First_Contig622,A1-A2-A3_no_rRNA.1_(paired)_contig_5183,A1-A2-A3_no_rRNA.1_(paired)_contig_3233,A1-A2-A3_no_rRNA.1_(paired)_contig_11320,A1-A2-A3_no_rRNA.1_(paired)_contig_27512,A1-A2-A3_no_rRNA.1_(paired)_contig_22756,A1-A2-A3_no_rRNA.1_(paired)_contig_1493,A1-A2-A3_no_rRNA.1_(paired)_contig_39761,A1-A2-A3_no_rRNA.1_(paired)_contig_8450,
ko04672	Intestinal immune network for IgA production	6	37	11	K03160,K04466,K06483,K06752,K10031,K13375,	A1-A2-A3_no_rRNA.1_(paired)_contig_26628,A1-A2-A3_no_rRNA.1_(paired)_contig_2942,A1-A2-A3_no_rRNA.1_(paired)_contig_3103,First_Contig1234,A1-A2-A3_no_rRNA.1_(paired)_contig_29973,A1-A2-A3_no_rRNA.1_(paired)_contig_46959,A1-A2-A3_no_rRNA.1_(paired)_contig_47943,A1-A2-A3_no_rRNA.1_(paired)_contig_62708,A1-A2-A3_no_rRNA.1_(paired)_contig_17715,A1-A2-A3_no_rRNA.1_(paired)_contig_61380,A1-A2-A3_no_rRN…
ko04740	Olfactory transduction	6	16	19	K04257,K04345,K04515,K05028,K07376,K08043,	A1-A2-A3_no_rRNA.1_(paired)_contig_45359,A1-A2-A3_no_rRNA.1_(paired)_contig_17890,A1-A2-A3_no_rRNA.1_(paired)_contig_21664,A1-A2-A3_no_rRNA.1_(paired)_contig_1471,A1-A2-A3_no_rRNA.1_(paired)_contig_56205,A1-A2-A3_no_rRNA.1_(paired)_contig_32819,A1-A2-A3_no_rRNA.1_(paired)_contig_15204,A1-A2-A3_no_rRNA.1_(paired)_contig_30326,A1-A2-A3_no_rRNA.1_(paired)_contig_63838,A1-A2-A3_no_rRNA.1_(paired)_con…
ko00533	Glycosaminoglycan biosynthesis - keratan sulfate	6	14	8	K00741,K00780,K01022,K03368,K07968,K07969,	A1-A2-A3_no_rRNA.1_(paired)_contig_56391,A1-A2-A3_no_rRNA.1_(paired)_contig_30640,A1-A2-A3_no_rRNA.1_(paired)_contig_47608,A1-A2-A3_no_rRNA.1_(paired)_contig_21720,A1-A2-A3_no_rRNA.1_(paired)_contig_43642,A1-A2-A3_no_rRNA.1_(paired)_contig_78702,A1-A2-A3_no_rRNA.1_(paired)_contig_31294,A1-A2-A3_no_rRNA.1_(paired)_contig_9651,
ko01040	Biosynthesis of unsaturated fatty acids	6	29	9	K00232,K00507,K01068,K07515,K10224,K10703,	A1-A2-A3_no_rRNA.1_(paired)_contig_34003,A1-A2-A3_no_rRNA.1_(paired)_contig_5502,A1-A2-A3_no_rRNA.1_(paired)_contig_35288,A1-A2-A3_no_rRNA.1_(paired)_contig_25285,A1-A2-A3_no_rRNA.1_(paired)_contig_32855,First_Contig1791,First_Contig50,First_Contig1934,A1-A2-A3_no_rRNA.1_(paired)_contig_30511,
ko00950	Isoquinoline alkaloid biosynthesis	6	37	8	K00274,K00276,K01593,K03334,K14454,K14455,	A1-A2-A3_no_rRNA.1_(paired)_contig_53309,A1-A2-A3_no_rRNA.1_(paired)_contig_1329,A1-A2-A3_no_rRNA.1_(paired)_contig_68283,A1-A2-A3_no_rRNA.1_(paired)_contig_5001,A1-A2-A3_no_rRNA.1_(paired)_contig_76706,A1-A2-A3_no_rRNA.1_(paired)_contig_72767,A1-A2-A3_no_rRNA.1_(paired)_contig_9073,A1-A2-A3_no_rRNA.1_(paired)_contig_47880,
ko04977	Vitamin digestion and absorption	6	21	8	K01435,K05665,K13885,K14386,K14592,K14609,	A1-A2-A3_no_rRNA.1_(paired)_contig_20648,A1-A2-A3_no_rRNA.1_(paired)_contig_8826,A1-A2-A3_no_rRNA.1_(paired)_contig_32743,A1-A2-A3_no_rRNA.1_(paired)_contig_1070,A1-A2-A3_no_rRNA.1_(paired)_contig_6434,A1-A2-A3_no_rRNA.1_(paired)_contig_7135,First_Contig2342,A1-A2-A3_no_rRNA.1_(paired)_contig_46545,
ko00790	Folate biosynthesis	5	24	5	K01077,K01307,K01495,K01737,K01930,	A1-A2-A3_no_rRNA.1_(paired)_contig_38454,A1-A2-A3_no_rRNA.1_(paired)_contig_44373,First_Contig476,A1-A2-A3_no_rRNA.1_(paired)_contig_2703,A1-A2-A3_no_rRNA.1_(paired)_contig_17199,
ko05033	Nicotine addiction	5	27	11	K04806,K05186,K05198,K05199,K05200,	A1-A2-A3_no_rRNA.1_(paired)_contig_45309,A1-A2-A3_no_rRNA.1_(paired)_contig_50861,A1-A2-A3_no_rRNA.1_(paired)_contig_60811,A1-A2-A3_no_rRNA.1_(paired)_contig_19927,A1-A2-A3_no_rRNA.1_(paired)_contig_75487,A1-A2-A3_no_rRNA.1_(paired)_contig_23928,A1-A2-A3_no_rRNA.1_(paired)_contig_71550,A1-A2-A3_no_rRNA.1_(paired)_contig_62701,A1-A2-A3_no_rRNA.1_(paired)_contig_47414,A1-A2-A3_no_rRNA.1_(paired)_co…
ko04626	Plant-pathogen interaction	5	70	6	K00864,K04079,K04368,K09487,K12795,	A1-A2-A3_no_rRNA.1_(paired)_contig_2133,A1-A2-A3_no_rRNA.1_(paired)_contig_472,A1-A2-A3_no_rRNA.1_(paired)_contig_1143,A1-A2-A3_no_rRNA.1_(paired)_contig_51,A1-A2-A3_no_rRNA.1_(paired)_contig_1087,A1-A2-A3_no_rRNA.1_(paired)_contig_34091,
ko00680	Methane metabolism	5	186	25	K00850,K00863,K01623,K01689,K01895,K01392,K02677,K05482,K05858,K06241,	A1-A2-A3_no_rRNA.1_(paired)_contig_81793,A1-A2-A3_no_rRNA.1_(paired)_contig_1641,A1-A2-A3_no_rRNA.1_(paired)_contig_337,A1-A2-A3_no_rRNA.1_(paired)_contig_1273,A1-A2-A3_no_rRNA.1_(paired)_contig_8755,A1-A2-A3_no_rRNA.1_(paired)_contig_8109,A1-A2-A3_no_rRNA.1_(paired)_contig_8110,A1-A2-A3_no_rRNA.1_(paired)_contig_13327,A1-A2-A3_no_rRNA.1_(paired)_contig_69393,A1-A2-A3_no_rRNA.1_(paired)_contig_14…
ko00053	Ascorbate and aldarate metabolism	5	35	8	K00012,K00128,K00149,K00699,K14085,	A1-A2-A3_no_rRNA.1_(paired)_contig_4643,A1-A2-A3_no_rRNA.1_(paired)_contig_5183,A1-A2-A3_no_rRNA.1_(paired)_contig_5347,A1-A2-A3_no_rRNA.1_(paired)_contig_3233,A1-A2-A3_no_rRNA.1_(paired)_contig_11320,A1-A2-A3_no_rRNA.1_(paired)_contig_27512,A1-A2-A3_no_rRNA.1_(paired)_contig_39761,A1-A2-A3_no_rRNA.1_(paired)_contig_8450,
ko00512	Mucin type O-Glycan biosynthesis	5	12	23	K00710,K00727,K00780,K03368,K09663,	A1-A2-A3_no_rRNA.1_(paired)_contig_61291,A1-A2-A3_no_rRNA.1_(paired)_contig_8114,A1-A2-A3_no_rRNA.1_(paired)_contig_54021,A1-A2-A3_no_rRNA.1_(paired)_contig_24715,A1-A2-A3_no_rRNA.1_(paired)_contig_17699,A1-A2-A3_no_rRNA.1_(paired)_contig_3673,First_Contig110,A1-A2-A3_no_rRNA.1_(paired)_contig_21720,A1-A2-A3_no_rRNA.1_(paired)_contig_45617,A1-A2-A3_no_rRNA.1_(paired)_contig_55061,A1-A2-A3_no_rRNA…
ko04966	Collecting duct acid secretion	5	16	11	K02145,K02146,K02147,K02154,K13627,	A1-A2-A3_no_rRNA.1_(paired)_contig_11490,A1-A2-A3_no_rRNA.1_(paired)_contig_10688,A1-A2-A3_no_rRNA.1_(paired)_contig_26752,A1-A2-A3_no_rRNA.1_(paired)_contig_22871,A1-A2-A3_no_rRNA.1_(paired)_contig_76328,A1-A2-A3_no_rRNA.1_(paired)_contig_72716,A1-A2-A3_no_rRNA.1_(paired)_contig_14303,A1-A2-A3_no_rRNA.1_(paired)_contig_76017,A1-A2-A3_no_rRNA.1_(paired)_contig_79419,A1-A2-A3_no_rRNA.1_(paired)_co…
ko00120	Primary bile acid biosynthesis	5	17	16	K00037,K07430,K08764,K10223,K12405,K03160,K04249,K06751,K06752,	A1-A2-A3_no_rRNA.1_(paired)_contig_26628,A1-A2-A3_no_rRNA.1_(paired)_contig_13362,A1-A2-A3_no_rRNA.1_(paired)_contig_18134,A1-A2-A3_no_rRNA.1_(paired)_contig_41974,A1-A2-A3_no_rRNA.1_(paired)_contig_3103,A1-A2-A3_no_rRNA.1_(paired)_contig_579,First_Contig196,A1-A2-A3_no_rRNA.1_(paired)_contig_12494,First_Contig1234,A1-A2-A3_no_rRNA.1_(paired)_contig_22880,A1-A2-A3_no_rRNA.1_(paired)_contig_38146,…
ko00592	alpha-Linolenic acid metabolism	4	14	10	K00232,K16342,K16343,K16817,	A1-A2-A3_no_rRNA.1_(paired)_contig_46135,A1-A2-A3_no_rRNA.1_(paired)_contig_76453,A1-A2-A3_no_rRNA.1_(paired)_contig_957,A1-A2-A3_no_rRNA.1_(paired)_contig_39646,A1-A2-A3_no_rRNA.1_(paired)_contig_77675,First_Contig1791,First_Contig1934,A1-A2-A3_no_rRNA.1_(paired)_contig_71581,A1-A2-A3_no_rRNA.1_(paired)_contig_40358,A1-A2-A3_no_rRNA.1_(paired)_contig_58157,
ko00062	Fatty acid elongation	4	7	4	K01068,K01074,K07515,K10703,	A1-A2-A3_no_rRNA.1_(paired)_contig_8077,A1-A2-A3_no_rRNA.1_(paired)_contig_35288,A1-A2-A3_no_rRNA.1_(paired)_contig_25285,First_Contig50,
ko00430	Taurine and hypotaurine metabolism	4	16	5	K00681,K01594,K10712,K18592,	A1-A2-A3_no_rRNA.1_(paired)_contig_64639,A1-A2-A3_no_rRNA.1_(paired)_contig_7067,A1-A2-A3_no_rRNA.1_(paired)_contig_79256,First_Contig2184,A1-A2-A3_no_rRNA.1_(paired)_contig_77301,
ko04711	Circadian rhythm - fly	4	8	6	K02223,K02296,K02633,K03083,	A1-A2-A3_no_rRNA.1_(paired)_contig_49015,A1-A2-A3_no_rRNA.1_(paired)_contig_8898,A1-A2-A3_no_rRNA.1_(paired)_contig_3663,A1-A2-A3_no_rRNA.1_(paired)_contig_707,A1-A2-A3_no_rRNA.1_(paired)_contig_2170,A1-A2-A3_no_rRNA.1_(paired)_contig_40891,
ko02020	Two-component system	3	322	3	K00027,K01077,K01915,	A1-A2-A3_no_rRNA.1_(paired)_contig_659,A1-A2-A3_no_rRNA.1_(paired)_contig_44373,A1-A2-A3_no_rRNA.1_(paired)_contig_5456,
ko00130	Ubiquinone and other terpenoid-quinone biosynthesis	3	39	3	K05357,K06126,K10106,	A1-A2-A3_no_rRNA.1_(paired)_contig_10289,A1-A2-A3_no_rRNA.1_(paired)_contig_50995,A1-A2-A3_no_rRNA.1_(paired)_contig_7382,
ko00627	Aminobenzoate degradation	3	56	3	K01077,K07514,K07515,	A1-A2-A3_no_rRNA.1_(paired)_contig_1699,A1-A2-A3_no_rRNA.1_(paired)_contig_44373,First_Contig50,
ko00960	Tropane, piperidine and pyridine alkaloid biosynthesis	3	23	3	K00276,K14454,K14455,	A1-A2-A3_no_rRNA.1_(paired)_contig_1329,A1-A2-A3_no_rRNA.1_(paired)_contig_5001,A1-A2-A3_no_rRNA.1_(paired)_contig_9073,
ko04744	Phototransduction	3	17	3	K04536,K13764,K13765,	A1-A2-A3_no_rRNA.1_(paired)_contig_10631,A1-A2-A3_no_rRNA.1_(paired)_contig_62714,A1-A2-A3_no_rRNA.1_(paired)_contig_32551,
ko00521	Streptomycin biosynthesis	3	17	17	K00844,K01092,K01710,K03160,K06751,K06752,	A1-A2-A3_no_rRNA.1_(paired)_contig_26628,A1-A2-A3_no_rRNA.1_(paired)_contig_18134,A1-A2-A3_no_rRNA.1_(paired)_contig_3103,A1-A2-A3_no_rRNA.1_(paired)_contig_43553,A1-A2-A3_no_rRNA.1_(paired)_contig_579,A1-A2-A3_no_rRNA.1_(paired)_contig_32100,First_Contig1234,A1-A2-A3_no_rRNA.1_(paired)_contig_22880,A1-A2-A3_no_rRNA.1_(paired)_contig_2487,A1-A2-A3_no_rRNA.1_(paired)_contig_4721,A1-A2-A3_no_rRNA.1…
ko00061	Fatty acid biosynthesis	3	26	14	K00665,K01897,K11262,	A1-A2-A3_no_rRNA.1_(paired)_contig_22217,A1-A2-A3_no_rRNA.1_(paired)_contig_48283,A1-A2-A3_no_rRNA.1_(paired)_contig_14728,A1-A2-A3_no_rRNA.1_(paired)_contig_33109,A1-A2-A3_no_rRNA.1_(paired)_contig_2890,A1-A2-A3_no_rRNA.1_(paired)_contig_61860,A1-A2-A3_no_rRNA.1_(paired)_contig_71275,A1-A2-A3_no_rRNA.1_(paired)_contig_3306,A1-A2-A3_no_rRNA.1_(paired)_contig_8749,A1-A2-A3_no_rRNA.1_(paired)_conti…
ko00591	Linoleic acid metabolism	3	11	8	K16342,K16343,K16817,	A1-A2-A3_no_rRNA.1_(paired)_contig_46135,A1-A2-A3_no_rRNA.1_(paired)_contig_76453,A1-A2-A3_no_rRNA.1_(paired)_contig_957,A1-A2-A3_no_rRNA.1_(paired)_contig_39646,A1-A2-A3_no_rRNA.1_(paired)_contig_77675,A1-A2-A3_no_rRNA.1_(paired)_contig_71581,A1-A2-A3_no_rRNA.1_(paired)_contig_40358,A1-A2-A3_no_rRNA.1_(paired)_contig_58157,
ko00400	Phenylalanine, tyrosine and tryptophan biosynthesis	3	59	4	K03334,K14454,K14455,	A1-A2-A3_no_rRNA.1_(paired)_contig_53309,A1-A2-A3_no_rRNA.1_(paired)_contig_1329,A1-A2-A3_no_rRNA.1_(paired)_contig_68283,A1-A2-A3_no_rRNA.1_(paired)_contig_5001,
ko00910	Nitrogen metabolism	3	76	7	K00261,K01672,K01915,	A1-A2-A3_no_rRNA.1_(paired)_contig_68438,A1-A2-A3_no_rRNA.1_(paired)_contig_659,A1-A2-A3_no_rRNA.1_(paired)_contig_59222,A1-A2-A3_no_rRNA.1_(paired)_contig_198,A1-A2-A3_no_rRNA.1_(paired)_contig_52661,A1-A2-A3_no_rRNA.1_(paired)_contig_22598,First_Contig358,
ko00750	Vitamin B6 metabolism	3	15	6	K00157,K00275,K13248,	A1-A2-A3_no_rRNA.1_(paired)_contig_30888,A1-A2-A3_no_rRNA.1_(paired)_contig_71814,A1-A2-A3_no_rRNA.1_(paired)_contig_75616,A1-A2-A3_no_rRNA.1_(paired)_contig_35107,A1-A2-A3_no_rRNA.1_(paired)_contig_10041,A1-A2-A3_no_rRNA.1_(paired)_contig_7936,
ko00072	Synthesis and degradation of ketone bodies	3	8	3	K00019,K01640,K01641,	First_Contig1705,A1-A2-A3_no_rRNA.1_(paired)_contig_11192,First_Contig386,
ko00930	Caprolactam degradation	2	14	2	K07514,K07515,	A1-A2-A3_no_rRNA.1_(paired)_contig_1699,First_Contig50,
ko04112	Cell cycle - Caulobacter	2	31	10	K01338,K03544,K06751,K06752,	A1-A2-A3_no_rRNA.1_(paired)_contig_18134,A1-A2-A3_no_rRNA.1_(paired)_contig_3103,A1-A2-A3_no_rRNA.1_(paired)_contig_579,First_Contig1234,A1-A2-A3_no_rRNA.1_(paired)_contig_22880,A1-A2-A3_no_rRNA.1_(paired)_contig_6163,A1-A2-A3_no_rRNA.1_(paired)_contig_46959,A1-A2-A3_no_rRNA.1_(paired)_contig_3575,A1-A2-A3_no_rRNA.1_(paired)_contig_61380,A1-A2-A3_no_rRNA.1_(paired)_contig_1208,
ko00740	Riboflavin metabolism	2	19	3	K01513,K14394,	A1-A2-A3_no_rRNA.1_(paired)_contig_5764,A1-A2-A3_no_rRNA.1_(paired)_contig_64768,A1-A2-A3_no_rRNA.1_(paired)_contig_19726,
ko00920	Sulfur metabolism	2	32	11	K13811,K15759,K06751,K06752,	A1-A2-A3_no_rRNA.1_(paired)_contig_18134,A1-A2-A3_no_rRNA.1_(paired)_contig_3103,A1-A2-A3_no_rRNA.1_(paired)_contig_3095,A1-A2-A3_no_rRNA.1_(paired)_contig_579,First_Contig1234,A1-A2-A3_no_rRNA.1_(paired)_contig_22880,A1-A2-A3_no_rRNA.1_(paired)_contig_10044,A1-A2-A3_no_rRNA.1_(paired)_contig_32405,A1-A2-A3_no_rRNA.1_(paired)_contig_46959,A1-A2-A3_no_rRNA.1_(paired)_contig_3575,A1-A2-A3_no_rRNA.1…
ko00780	Biotin metabolism	2	10	2	K01435,K01942,	First_Contig1003,A1-A2-A3_no_rRNA.1_(paired)_contig_1070,
ko00965	Betalain biosynthesis	2	3	2	K00545,K01593,	First_Contig406,A1-A2-A3_no_rRNA.1_(paired)_contig_72767,
ko00460	Cyanoamino acid metabolism	2	27	2	K00681,K18592,	A1-A2-A3_no_rRNA.1_(paired)_contig_79256,First_Contig2184,
ko00625	Chloroalkane and chloroalkene degradation	2	22	4	K00128,K08726,	A1-A2-A3_no_rRNA.1_(paired)_contig_28470,A1-A2-A3_no_rRNA.1_(paired)_contig_5183,A1-A2-A3_no_rRNA.1_(paired)_contig_27512,A1-A2-A3_no_rRNA.1_(paired)_contig_8450,
ko00362	Benzoate degradation	2	74	7	K07514,K07515,K03160,K06752,	A1-A2-A3_no_rRNA.1_(paired)_contig_26628,A1-A2-A3_no_rRNA.1_(paired)_contig_1699,A1-A2-A3_no_rRNA.1_(paired)_contig_3103,First_Contig1234,First_Contig50,A1-A2-A3_no_rRNA.1_(paired)_contig_46959,A1-A2-A3_no_rRNA.1_(paired)_contig_61380,
ko00471	D-Glutamine and D-glutamate metabolism	2	6	3	K00261,K01425,	A1-A2-A3_no_rRNA.1_(paired)_contig_18739,A1-A2-A3_no_rRNA.1_(paired)_contig_12325,A1-A2-A3_no_rRNA.1_(paired)_contig_198,
ko00232	Caffeine metabolism	1	8	1	K00622,	A1-A2-A3_no_rRNA.1_(paired)_contig_61010,
ko00901	Indole alkaloid biosynthesis	1	10	1	K01593,	A1-A2-A3_no_rRNA.1_(paired)_contig_72767,
ko00909	Sesquiterpenoid and triterpenoid biosynthesis	1	19	3	K00511,	A1-A2-A3_no_rRNA.1_(paired)_contig_14489,A1-A2-A3_no_rRNA.1_(paired)_contig_63809,A1-A2-A3_no_rRNA.1_(paired)_contig_36527,
ko00290	Valine, leucine and isoleucine biosynthesis	1	22	3	K00826,	A1-A2-A3_no_rRNA.1_(paired)_contig_10603,A1-A2-A3_no_rRNA.1_(paired)_contig_33218,A1-A2-A3_no_rRNA.1_(paired)_contig_47297,
ko01055	Biosynthesis of vancomycin group antibiotics	1	1	1	K01710,	A1-A2-A3_no_rRNA.1_(paired)_contig_17282,
ko00785	Lipoic acid metabolism	1	4	2	K10105,	A1-A2-A3_no_rRNA.1_(paired)_contig_54230,A1-A2-A3_no_rRNA.1_(paired)_contig_42888,
ko00281	Geraniol degradation	1	16	1	K01640,	First_Contig386,
ko03070	Bacterial secretion system	1	74	1	K03217,	A1-A2-A3_no_rRNA.1_(paired)_contig_839,
ko00073	Cutin, suberine and wax biosynthesis	1	11	3	K13356,	A1-A2-A3_no_rRNA.1_(paired)_contig_81225,A1-A2-A3_no_rRNA.1_(paired)_contig_7087,A1-A2-A3_no_rRNA.1_(paired)_contig_48413,
ko00300	Lysine biosynthesis	1	40	1	K14085,	A1-A2-A3_no_rRNA.1_(paired)_contig_5347,
ko04712	Circadian rhythm - plant	1	24	1	K03097,	A1-A2-A3_no_rRNA.1_(paired)_contig_10167,
ko00440	Phosphonate and phosphinate metabolism	1	27	1	K13644,	A1-A2-A3_no_rRNA.1_(paired)_contig_6164,
ko00730	Thiamine metabolism	1	21	1	K05307,	A1-A2-A3_no_rRNA.1_(paired)_contig_15037,
ko00633	Nitrotoluene degradation	1	22	1	K00622,	A1-A2-A3_no_rRNA.1_(paired)_contig_61010,
ko01051	Biosynthesis of ansamycins	1	2	1	K00615,	A1-A2-A3_no_rRNA.1_(paired)_contig_12072,
ko00254	Aflatoxin biosynthesis	1	---	7	K11262,	A1-A2-A3_no_rRNA.1_(paired)_contig_48283,A1-A2-A3_no_rRNA.1_(paired)_contig_14728,A1-A2-A3_no_rRNA.1_(paired)_contig_33109,A1-A2-A3_no_rRNA.1_(paired)_contig_2890,A1-A2-A3_no_rRNA.1_(paired)_contig_30487,A1-A2-A3_no_rRNA.1_(paired)_contig_70239,First_Contig1775,
ko00524	Butirosin and neomycin biosynthesis	1	21	5	K00844,	A1-A2-A3_no_rRNA.1_(paired)_contig_43553,A1-A2-A3_no_rRNA.1_(paired)_contig_32100,A1-A2-A3_no_rRNA.1_(paired)_contig_4721,A1-A2-A3_no_rRNA.1_(paired)_contig_46718,A1-A2-A3_no_rRNA.1_(paired)_contig_9020,
ko00944	Flavone and flavonol biosynthesis	1	12	1	K01195,	A1-A2-A3_no_rRNA.1_(paired)_contig_1493,
ko04122	Sulfur relay system	1	21	1	K11996,	A1-A2-A3_no_rRNA.1_(paired)_contig_31400,
ko00903	Limonene and pinene degradation	1	21	3	K00128,	A1-A2-A3_no_rRNA.1_(paired)_contig_5183,A1-A2-A3_no_rRNA.1_(paired)_contig_27512,A1-A2-A3_no_rRNA.1_(paired)_contig_8450,
ko00908	Zeatin biosynthesis	1	8	1	K00791,	A1-A2-A3_no_rRNA.1_(paired)_contig_14273,
ko00523	Polyketide sugar unit biosynthesis	1	32	1	K01710,	A1-A2-A3_no_rRNA.1_(paired)_contig_17282,
