# Supplementary material for: Integrative analysis of transcriptomics and proteomics of skeletal muscles of the Chinese indigenous Shaziling pig compared with the Yorkshire breed
Source: BMC Genet. 2016 Jun 13;17:80. doi: 10.1186/s12863-016-0389-y (PMC4906580; doi:10.1186/s12863-016-0389-y)
Supplement: Additional file 2: Table S2. — GO enrichment of DEG. (XLS 77 kb) [file 12863_2016_389_MOESM2_ESM.xls]

## Sheet: chart_F1C24C4B16941425999637757
Category	Term	Count	%	PValue	Genes	List Total	Pop Hits	Pop Total	Fold Enrichment	Bonferroni	Benjamini	FDR
GOTERM_MF_ALL	GO:0005198~structural molecule activity	23	8.51852	5.21052e-15	P20929, P12110, Q02543, P82914, Q9GZV1, P05386, P49207, Q8WZ42, P46778, P54296, Q00872, Q5VST9, Q14324, P30050, P62979, P18621, P61247, O15273, Q9UBF9, P46782	65	634	15143	8.45157	9.80993e-13	9.80993e-13	6.4726e-12
GOTERM_CC_ALL	GO:0030016~myofibril	13	4.81481	1.17425e-14	P20929, Q86SG2, Q13698, Q8IUG5, Q9GZV1, P50461, Q8WZ42, Q00872, Q5VST9, Q14315, P19237, O15273, Q9UBF9	63	111	15908	29.573	2.01239e-12	2.01239e-12	1.43663e-11
GOTERM_BP_ALL	GO:0006414~translational elongation	13	4.81481	1.20347e-14	P62979, P46783, Q02543, P18621, P05386, P49207, P46778, P61247, P46782, P30050	62	101	14116	29.305	8.08154e-12	8.08154e-12	1.79856e-11
GOTERM_CC_ALL	GO:0043292~contractile fiber	13	4.81481	3.36909e-14	P20929, Q86SG2, Q13698, Q8IUG5, Q9GZV1, P50461, Q8WZ42, Q00872, Q5VST9, Q14315, P19237, O15273, Q9UBF9	63	121	15908	27.129	5.7524e-12	2.87614e-12	4.10783e-11
GOTERM_CC_ALL	GO:0033279~ribosomal subunit	13	4.81481	6.69262e-14	P62979, P46783, P82914, Q02543, P18621, P05386, P49207, P46778, P61247, P46782	63	128	15908	25.6453	1.14478e-11	3.81595e-12	8.17568e-11
GOTERM_CC_ALL	GO:0030017~sarcomere	12	4.44444	1.06937e-13	Q14315, P20929, Q86SG2, Q13698, P50461, Q8IUG5, Q9GZV1, Q8WZ42, P19237, O15273, Q9UBF9, Q5VST9	63	98	15908	30.9193	1.82824e-11	4.57057e-12	1.30562e-10
GOTERM_CC_ALL	GO:0044449~contractile fiber part	12	4.44444	5.30532e-13	Q14315, P20929, Q86SG2, Q13698, P50461, Q8IUG5, Q9GZV1, Q8WZ42, P19237, O15273, Q9UBF9, Q5VST9	63	113	15908	26.815	9.07284e-11	1.81457e-11	6.47937e-10
GOTERM_CC_ALL	GO:0022626~cytosolic ribosome	11	4.07407	5.73082e-13	P62979, P46783, Q02543, P05386, P49207, P46778, P61247, P46782	63	81	15908	34.2912	9.79996e-11	1.63333e-11	6.99862e-10
GOTERM_CC_ALL	GO:0031674~I band	10	3.7037	6.26198e-13	Q14315, P20929, Q86SG2, Q13698, P50461, Q9GZV1, Q8WZ42, O15273, Q9UBF9, Q5VST9	63	55	15908	45.9105	1.07074e-10	1.52963e-11	7.64666e-10
GOTERM_CC_ALL	GO:0005840~ribosome	14	5.18519	1.61825e-12	P62979, P46783, P82914, Q02543, P18621, P05386, P49207, P46778, P61247, P46782, P30050	63	215	15908	16.4424	2.76723e-10	3.45903e-11	1.97621e-09
GOTERM_MF_ALL	GO:0003735~structural constituent of ribosome	13	4.81481	4.66531e-12	P62979, P82914, Q02543, P18621, P05386, P49207, P46778, P61247, P46782, P30050	65	168	15143	18.0274	8.7707e-10	4.38535e-10	5.78815e-09
GOTERM_MF_ALL	GO:0008307~structural constituent of muscle	9	3.33333	6.82319e-12	P20929, Q9GZV1, Q8WZ42, Q00872, P54296, O15273, Q9UBF9, Q5VST9, Q14324	65	42	15143	49.922	1.28276e-09	4.27588e-10	8.46548e-09
GOTERM_BP_ALL	GO:0006412~translation	15	5.55556	9.62344e-11	P62979, P46783, P82914, Q02543, P18621, P05386, Q9BY44, P49207, P46778, P61247, P46782, P30050	62	331	14116	10.3177	6.4862e-08	3.2431e-08	1.44392e-07
GOTERM_CC_ALL	GO:0044445~cytosolic part	11	4.07407	3.30817e-10	P62979, P46783, Q02543, P05386, P49207, P46778, P61247, P46782	63	152	15908	18.2736	5.65697e-08	6.28553e-09	4.03991e-07
GOTERM_CC_ALL	GO:0015935~small ribosomal subunit	8	2.96296	4.49453e-09	P62979, P46783, P82914, P61247, P46782	63	63	15908	32.0645	7.68565e-07	7.68565e-08	5.48869e-06
GOTERM_CC_ALL	GO:0030529~ribonucleoprotein complex	15	5.55556	8.12992e-09	P62979, P46783, P82914, Q02543, P18621, P05386, P49207, P46778, P49756, P61247, P46782, P30050	63	515	15908	7.3546	1.39022e-06	1.26383e-07	9.92819e-06
GOTERM_CC_ALL	GO:0022627~cytosolic small ribosomal subunit	7	2.59259	9.46803e-09	P62979, P46783, P61247, P46782	63	40	15908	44.1889	1.61903e-06	1.34919e-07	1.15623e-05
GOTERM_CC_ALL	GO:0044444~cytoplasmic part	42	15.5556	1.00306e-08	P20929, P43155, Q86SG2, P50461, Q8IUG5, Q9GZV1, P46778, Q8WZ42, Q00872, P30050, P62979, P10316, P18621, Q15370, P61247, P38936, P46782, Q6NZI2, Q16875, P46783, Q02543, P82914, Q13698, P05386, P49207, O00499, Q5VST9, P55822, P56381, Q14315, Q96Q06, Q8NI60,	63	4895	15908	2.16656	1.71524e-06	1.31942e-07	1.22493e-05
GOTERM_CC_ALL	GO:0005829~cytosol	22	8.14815	1.30138e-08	Q6NZI2, Q16875, P46783, Q02543, P05386, P49207, Q8WZ42, P46778, P55822, Q5VST9, P30050, P62979, P18621, O14818, Q15370, P61247, P15259, P38936, P46782	63	1330	15908	4.17682	2.22536e-06	1.58954e-07	1.58924e-05
GOTERM_BP_ALL	GO:0006936~muscle contraction	10	3.7037	1.74834e-08	Q05682, Q13698, Q9GZV1, Q8WZ42, Q00872, P54296, O15273, P15259, Q9UBF9, Q14324	62	153	14116	14.8809	1.17837e-05	3.92793e-06	2.62324e-05
GOTERM_CC_ALL	GO:0030018~Z disc	7	2.59259	2.26897e-08	Q14315, P20929, P50461, Q8WZ42, O15273, Q9UBF9, Q5VST9	63	46	15908	38.4251	3.87993e-06	2.58663e-07	2.77085e-05
GOTERM_BP_ALL	GO:0003012~muscle system process	10	3.7037	3.9437e-08	Q05682, Q13698, Q9GZV1, Q8WZ42, Q00872, P54296, O15273, P15259, Q9UBF9, Q14324	62	168	14116	13.5522	2.65802e-05	6.6451e-06	5.9172e-05
GOTERM_CC_ALL	GO:0015629~actin cytoskeleton	10	3.7037	9.16828e-07	P20929, Q05682, Q8IUG5, Q8WZ42, P19237, Q00872, P54296, O00499, Q9UBF9, Q14324	63	269	15908	9.38691	0.000156765	9.79856e-06	0.00111962
GOTERM_BP_ALL	GO:0042062~long-term strengthening of neuromuscular junction	4	1.48148	7.63149e-07	P62979	62	5	14116	182.142	0.00051423	0.000102867	0.00114504
GOTERM_MF_ALL	GO:0003779~actin binding	11	4.07407	1.0069e-06	Q14315, P20929, Q05682, Q8IUG5, Q8WZ42, P19237, Q00872, Q702N8, Q86VF7, Q9UBF9, Q14324	65	326	15143	7.86092	0.00018928	4.73234e-05	0.00124925
GOTERM_MF_ALL	GO:0008092~cytoskeletal protein binding	13	4.81481	1.10117e-06	P20929, Q8IUG5, Q8WZ42, Q00872, Q86VF7, Q5VST9, Q14324, Q14315, Q05682, P19237, O15273, Q702N8, Q9UBF9	65	504	15143	6.00913	0.000206998	4.1403e-05	0.0013662
GOTERM_CC_ALL	GO:0043232~intracellular non-membrane-bounded organelle	27	10	1.47712e-06	P20929, P46783, Q02543, P82914, P50461, P05386, Q8IUG5, P46778, Q8WZ42, P49207, Q00872, P54296, Q9BSL1, O00499, P30050, Q14324, Q14315, P62979, P18621, Q05682, P19237, P61247, Q9UBF9, P46782	63	2596	15908	2.62624	0.000252556	1.4858e-05	0.00180383
GOTERM_CC_ALL	GO:0043228~non-membrane-bounded organelle	27	10	1.47712e-06	P20929, P46783, Q02543, P82914, P50461, P05386, Q8IUG5, P46778, Q8WZ42, P49207, Q00872, P54296, Q9BSL1, O00499, P30050, Q14324, Q14315, P62979, P18621, Q05682, P19237, P61247, Q9UBF9, P46782	63	2596	15908	2.62624	0.000252556	1.4858e-05	0.00180383
GOTERM_CC_ALL	GO:0032991~macromolecular complex	30	11.1111	1.51282e-06	Q8IUG5, P46778, P54296, Q00872, P30050, Q14324, P62979, P10316, P18621, P61247, P38936, Q9H0E2, P46782, P46783, P82914, Q02543, Q13698, P05386, P49207, P49756, P30490, P56381, Q05682, O14818, P19237, Q9BY44, Q13683	63	3155	15908	2.40103	0.00025866	1.43717e-05	0.00184743
GOTERM_BP_ALL	GO:0008582~regulation of synaptic growth at neuromuscular junction	4	1.48148	2.65459e-06	P62979	62	7	14116	130.101	0.00178759	0.000298155	0.00398292
GOTERM_CC_ALL	GO:0005737~cytoplasm	46	17.037	1.94607e-05	P20929, P43155, Q86SG2, P50461, Q8IUG5, Q9GZV1, P46778, Q8WZ42, Q00872, P30050, P62979, P18621, P10316, Q15370, P61247, Q9H0E2, P38936, P46782, Q6NZI2, P46783, Q16875, Q02543, P82914, Q13698, P05386, P49207, P49756, Q9BSL1, O00499, Q5VST9, P55822, P41218,	63	7319	15908	1.58702	0.00332228	0.000175132	0.0237626
GOTERM_BP_ALL	GO:0007517~muscle organ development	8	2.96296	3.32139e-05	P20929, Q13698, P50461, Q9GZV1, Q8WZ42, O15273, Q702N8, Q13683	62	211	14116	8.63232	0.0221378	0.00319297	0.0498233
GOTERM_BP_ALL	GO:0048638~regulation of developmental growth	5	1.85185	4.89854e-05	P62979, Q9NP84	62	47	14116	24.221	0.0324779	0.00411862	0.0734735
GOTERM_BP_ALL	GO:0051963~regulation of synaptogenesis	4	1.48148	5.98262e-05	P62979	62	18	14116	50.595	0.0395219	0.00447043	0.0897269
GOTERM_BP_ALL	GO:0050807~regulation of synapse organization	4	1.48148	9.66142e-05	P62979	62	21	14116	43.3671	0.063046	0.00649095	0.144864
GOTERM_CC_ALL	GO:0015934~large ribosomal subunit	5	1.85185	0.000133402	Q02543, P18621, P05386, P49207, P46778	63	67	15908	18.8439	0.0225551	0.00114002	0.162788
GOTERM_BP_ALL	GO:0050803~regulation of synapse structure and activity	4	1.48148	0.000145676	P62979	62	24	14116	37.9462	0.0935261	0.00888692	0.218353
GOTERM_BP_ALL	GO:0030433~ER-associated protein catabolic process	4	1.48148	0.000145676	P62979	62	24	14116	37.9462	0.0935261	0.00888692	0.218353
GOTERM_MF_ALL	GO:0003723~RNA binding	12	4.44444	0.000188226	Q6NZI2, Q02543, Q9NWH9, P05386, P49207, Q9BY44, P46778, P49756, P61247, Q96A72, P46782, P30050	65	718	15143	3.89364	0.034771	0.00588096	0.23328
GOTERM_BP_ALL	GO:0048742~regulation of skeletal muscle fiber development	4	1.48148	0.000165033	P62979	62	25	14116	36.4284	0.105277	0.00922727	0.247332
GOTERM_BP_ALL	GO:0031145~anaphase-promoting complex-dependent proteasomal ubiquitin-dependent protein catabolic process	5	1.85185	0.000175458	P62979, O14818	62	65	14116	17.5136	0.111543	0.00905638	0.262938
GOTERM_BP_ALL	GO:0051436~negative regulation of ubiquitin-protein ligase activity during mitotic cell cycle	5	1.85185	0.000175458	P62979, O14818	62	65	14116	17.5136	0.111543	0.00905638	0.262938
GOTERM_CC_ALL	GO:0044424~intracellular part	55	20.3704	0.00023103	Q8IUG5, Q00872, P54296, Q14324, P18621, P10316, Q15370, P61247, Q9H0E2, P38936, Q13427, Q16875, Q02543, Q13698, P49207, P49756, Q9BSL1, O00499, P55822, P41218, P56381, Q8NI60, Q05682, O14818, Q9BY44, P15259, O15273, Q9UBF9, P51825, P20929, P43155, Q86SG2,	63	10624	15908	1.30722	0.0387404	0.0018797	0.281767
GOTERM_BP_ALL	GO:0051352~negative regulation of ligase activity	5	1.85185	0.000197362	P62979, O14818	62	67	14116	16.9909	0.124566	0.00945749	0.295717
GOTERM_BP_ALL	GO:0051444~negative regulation of ubiquitin-protein ligase activity	5	1.85185	0.000197362	P62979, O14818	62	67	14116	16.9909	0.124566	0.00945749	0.295717
GOTERM_BP_ALL	GO:0044267~cellular protein metabolic process	23	8.51852	0.000200583	P46783, Q02543, P82914, P05386, P49207, Q8WZ42, P46778, Q9BSL1, Q5VST9, P30050, P62979, P49427, Q99614, P18621, O14818, Q9BY44, Q15370, P61247, Q13427, P46782	62	2355	14116	2.2236	0.126465	0.00897327	0.300537
GOTERM_BP_ALL	GO:0051437~positive regulation of ubiquitin-protein ligase activity during mitotic cell cycle	5	1.85185	0.000209023	P62979, O14818	62	68	14116	16.741	0.13142	0.00876735	0.313163
GOTERM_BP_ALL	GO:0051443~positive regulation of ubiquitin-protein ligase activity	5	1.85185	0.000233823	P62979, O14818	62	70	14116	16.2627	0.145821	0.00922862	0.350259
GOTERM_BP_ALL	GO:0051439~regulation of ubiquitin-protein ligase activity during mitotic cell cycle	5	1.85185	0.000246986	P62979, O14818	62	71	14116	16.0336	0.153368	0.00920675	0.369942
GOTERM_BP_ALL	GO:0048641~regulation of skeletal muscle tissue development	4	1.48148	0.000258981	P62979	62	29	14116	31.4038	0.160187	0.0091461	0.387876
GOTERM_BP_ALL	GO:0051351~positive regulation of ligase activity	5	1.85185	0.000274899	P62979, O14818	62	73	14116	15.5943	0.169151	0.00922259	0.411671
GOTERM_BP_ALL	GO:0031397~negative regulation of protein ubiquitination	5	1.85185	0.000289674	P62979, O14818	62	74	14116	15.3836	0.177386	0.00925541	0.433752
GOTERM_MF_ALL	GO:0031432~titin binding	3	1.11111	0.000364261	Q00872, O15273, Q5VST9	65	7	15143	99.844	0.0662004	0.00973706	0.450996
GOTERM_BP_ALL	GO:0051153~regulation of striated muscle cell differentiation	4	1.48148	0.000348317	P62979	62	32	14116	28.4597	0.209276	0.0106163	0.521349
GOTERM_CC_ALL	GO:0022625~cytosolic large ribosomal subunit	4	1.48148	0.000431514	Q02543, P05386, P49207, P46778	63	38	15908	26.5798	0.0711471	0.00334915	0.525689
GOTERM_BP_ALL	GO:0051438~regulation of ubiquitin-protein ligase activity	5	1.85185	0.000354515	P62979, O14818	62	78	14116	14.5947	0.212574	0.0103369	0.530603
GOTERM_CC_ALL	GO:0043229~intracellular organelle	49	18.1481	0.00046202	P20929, P43155, Q86SG2, Q9NWH9, Q8IUG5, P50461, Q8WZ42, P46778, P54296, Q00872, P30050, Q14324, P62979, P10316, P18621, Q09666, Q15370, P61247, P38936, Q13427, P46782, Q6NZI2, P46783, P82914, Q02543, Q13698, P05386, P49207, P49756, Q9BSL1, O00499, Q5VST9,	63	8977	15908	1.37829	0.075982	0.00342992	0.562756
GOTERM_CC_ALL	GO:0043226~organelle	49	18.1481	0.000481635	P20929, P43155, Q86SG2, Q9NWH9, Q8IUG5, P50461, Q8WZ42, P46778, P54296, Q00872, P30050, Q14324, P62979, P10316, P18621, Q09666, Q15370, P61247, P38936, Q13427, P46782, Q6NZI2, P46783, P82914, Q02543, Q13698, P05386, P49207, P49756, Q9BSL1, O00499, Q5VST9,	63	8989	15908	1.37645	0.0790776	0.00342659	0.586584
GOTERM_CC_ALL	GO:0044446~intracellular organelle part	30	11.1111	0.000489949	P20929, P43155, Q8IUG5, P46778, Q8WZ42, P54296, Q00872, Q14324, P62979, P10316, P18621, Q15370, P61247, P38936, Q13427, P46782, Q6NZI2, P46783, P82914, Q02543, P05386, P49207, P49756, Q9BSL1, P56381, Q05682, P19237	63	4225	15908	1.79296	0.0803864	0.00334646	0.59668
GOTERM_BP_ALL	GO:0051340~regulation of ligase activity	5	1.85185	0.000409524	P62979, O14818	62	81	14116	14.0542	0.241245	0.0114373	0.6127
GOTERM_BP_ALL	GO:0050806~positive regulation of synaptic transmission	4	1.48148	0.000417653	P62979	62	34	14116	26.7856	0.245392	0.0111991	0.624825
GOTERM_CC_ALL	GO:0044422~organelle part	30	11.1111	0.000546837	P20929, P43155, Q8IUG5, P46778, Q8WZ42, P54296, Q00872, Q14324, P62979, P10316, P18621, Q15370, P61247, P38936, Q13427, P46782, Q6NZI2, P46783, P82914, Q02543, P05386, P49207, P49756, Q9BSL1, P56381, Q05682, P19237	63	4251	15908	1.78199	0.0892936	0.00359103	0.665749
GOTERM_BP_ALL	GO:0031398~positive regulation of protein ubiquitination	5	1.85185	0.00047038	P62979, O14818	62	84	14116	13.5522	0.27175	0.0121225	0.703448
GOTERM_BP_ALL	GO:0051971~positive regulation of transmission of nerve impulse	4	1.48148	0.000537332	P62979	62	37	14116	24.6138	0.303898	0.0133274	0.803197
GOTERM_BP_ALL	GO:0031646~positive regulation of neurological system process	4	1.48148	0.000628135	P62979	62	39	14116	23.3515	0.345246	0.0150111	0.938332
GOTERM_BP_ALL	GO:0051147~regulation of muscle cell differentiation	4	1.48148	0.000628135	P62979	62	39	14116	23.3515	0.345246	0.0150111	0.938332
GOTERM_CC_ALL	GO:0005622~intracellular	55	20.3704	0.000861783	Q8IUG5, Q00872, P54296, Q14324, P18621, P10316, Q15370, P61247, Q9H0E2, P38936, Q13427, Q16875, Q02543, Q13698, P49207, P49756, Q9BSL1, O00499, P55822, P41218, P56381, Q8NI60, Q05682, O14818, Q9BY44, P15259, O15273, Q9UBF9, P51825, P20929, P43155, Q86SG2,	63	10995	15908	1.26311	0.137076	0.00544543	1.04733
GOTERM_BP_ALL	GO:0031396~regulation of protein ubiquitination	5	1.85185	0.000908024	P62979, O14818	62	100	14116	11.3839	0.45789	0.020892	1.35379
GOTERM_BP_ALL	GO:0010498~proteasomal protein catabolic process	5	1.85185	0.00097776	P62979, O14818	62	102	14116	11.1607	0.482804	0.021738	1.45705
GOTERM_BP_ALL	GO:0043161~proteasomal ubiquitin-dependent protein catabolic process	5	1.85185	0.00097776	P62979, O14818	62	102	14116	11.1607	0.482804	0.021738	1.45705
GOTERM_BP_ALL	GO:0006941~striated muscle contraction	4	1.48148	0.00102117	Q13698, Q8WZ42, O15273, P15259	62	46	14116	19.798	0.497731	0.0219686	1.52127
GOTERM_BP_ALL	GO:0000278~mitotic cell cycle	8	2.96296	0.00103703	P62979, P49427, O14818, Q8WZ42, P38936	62	370	14116	4.92276	0.503077	0.0216167	1.54473
GOTERM_BP_ALL	GO:0045214~sarcomere organization	3	1.11111	0.00117904	Q8WZ42, O15273, Q702N8	62	12	14116	56.9194	0.548483	0.0238072	1.75453
GOTERM_CC_ALL	GO:0005865~striated muscle thin filament	3	1.11111	0.00151885	P20929, Q8WZ42, P19237	63	15	15908	50.5016	0.228887	0.00923991	1.83909
GOTERM_BP_ALL	GO:0016202~regulation of striated muscle tissue development	4	1.48148	0.00130243	P62979	62	50	14116	18.2142	0.584558	0.0255048	1.93648
GOTERM_BP_ALL	GO:0048634~regulation of muscle development	4	1.48148	0.0013796	P62979	62	51	14116	17.8571	0.605641	0.0262353	2.05011
GOTERM_BP_ALL	GO:0008624~induction of apoptosis by extracellular signals	5	1.85185	0.00138388	P62979, Q5VST9	62	112	14116	10.1642	0.606779	0.0255941	2.0564
GOTERM_BP_ALL	GO:0055002~striated muscle cell development	4	1.48148	0.00145959	Q13698, Q8WZ42, O15273, Q702N8	62	52	14116	17.5136	0.626367	0.0262567	2.16775
GOTERM_CC_ALL	GO:0016459~myosin complex	4	1.48148	0.00207344	Q8IUG5, Q00872, P54296, Q14324	63	65	15908	15.5389	0.298775	0.0121643	2.50284
GOTERM_BP_ALL	GO:0016567~protein ubiquitination	5	1.85185	0.00173007	P62979, P49427	62	119	14116	9.56628	0.688724	0.0302457	2.56462
GOTERM_BP_ALL	GO:0031400~negative regulation of protein modification process	5	1.85185	0.00173007	P62979, O14818	62	119	14116	9.56628	0.688724	0.0302457	2.56462
GOTERM_BP_ALL	GO:0014706~striated muscle tissue development	5	1.85185	0.00173007	Q13698, P50461, Q8WZ42, O15273, Q702N8	62	119	14116	9.56628	0.688724	0.0302457	2.56462
GOTERM_BP_ALL	GO:0055001~muscle cell development	4	1.48148	0.00180847	Q13698, Q8WZ42, O15273, Q702N8	62	56	14116	16.2627	0.704773	0.0307981	2.67937
GOTERM_BP_ALL	GO:0042692~muscle cell differentiation	5	1.85185	0.00183909	Q13698, Q8WZ42, O15273, Q702N8, O00499	62	121	14116	9.40816	0.710814	0.030541	2.72415
GOTERM_BP_ALL	GO:0048738~cardiac muscle tissue development	4	1.48148	0.0019031	P50461, Q8WZ42, O15273, Q702N8	62	57	14116	15.9774	0.723048	0.0308297	2.81771
GOTERM_CC_ALL	GO:0032982~myosin filament	3	1.11111	0.00244886	Q00872, P54296, Q14324	63	19	15908	39.8697	0.342472	0.0138784	2.94981
GOTERM_BP_ALL	GO:0060537~muscle tissue development	5	1.85185	0.00207127	Q13698, P50461, Q8WZ42, O15273, Q702N8	62	125	14116	9.1071	0.752782	0.032726	3.0631
GOTERM_BP_ALL	GO:0019538~protein metabolic process	23	8.51852	0.00241657	P46783, Q02543, P82914, P05386, P49207, Q8WZ42, P46778, Q9BSL1, Q5VST9, P30050, P62979, P49427, Q99614, P18621, O14818, Q9BY44, Q15370, P61247, Q13427, P46782	62	2812	14116	1.86223	0.804216	0.0372141	3.56516
GOTERM_BP_ALL	GO:0006917~induction of apoptosis	7	2.59259	0.00252208	P62979, P61247, P38936, Q5VST9	62	320	14116	4.98044	0.817687	0.0379438	3.71807
GOTERM_BP_ALL	GO:0032446~protein modification by small protein conjugation	5	1.85185	0.00252512	P62979, P49427	62	132	14116	8.62414	0.818061	0.0371605	3.72248
GOTERM_BP_ALL	GO:0012502~induction of programmed cell death	7	2.59259	0.00256158	P62979, P61247, P38936, Q5VST9	62	321	14116	4.96493	0.822488	0.0368835	3.77527
GOTERM_BP_ALL	GO:0048167~regulation of synaptic plasticity	4	1.48148	0.00265245	P62979	62	64	14116	14.2298	0.833061	0.0373715	3.90671
GOTERM_BP_ALL	GO:0051128~regulation of cellular component organization	8	2.96296	0.0034755	P20929, P62979, O00499, Q9NP84, Q13683	62	458	14116	3.9769	0.904303	0.0477111	5.0897
GOTERM_BP_ALL	GO:0030239~myofibril assembly	3	1.11111	0.00365883	Q8WZ42, O15273, Q702N8	62	21	14116	32.5253	0.915463	0.0491698	5.35134
GOTERM_BP_ALL	GO:0003008~system process	15	5.55556	0.0041661	P62979, Q06481, Q13698, Q05682, Q9GZV1, Q8WZ42, Q00872, P54296, O15273, P15259, Q9UBF9, Q14324	62	1503	14116	2.27223	0.940024	0.0547221	6.0718
GOTERM_MF_ALL	GO:0005515~protein binding	46	17.037	0.00524903	P20929, P50461, Q8IUG5, Q8WZ42, Q96MF2, Q00872, Q9Y6E2, Q86VF7, Q9NP84, Q14324, P62979, P10316, Q09666, Q2TBA0, Q15370, P61247, Q702N8, Q9H0E2, P38936, Q6NZI2, P46783, Q16875, Q02543, P12110, P05386, P49207, P30490, Q9BSL1, O00499, Q5VST9, P55822, P41218,	65	8154	15143	1.31427	0.628207	0.116335	6.32096
GOTERM_BP_ALL	GO:0070647~protein modification by small protein conjugation or removal	5	1.85185	0.00502455	P62979, P49427	62	160	14116	7.11492	0.966462	0.0644028	7.27938
GOTERM_BP_ALL	GO:0031032~actomyosin structure organization	3	1.11111	0.00645931	Q8WZ42, O15273, Q702N8	62	28	14116	24.394	0.98732	0.0805634	9.26538
GOTERM_BP_ALL	GO:0051146~striated muscle cell differentiation	4	1.48148	0.00649269	Q13698, Q8WZ42, O15273, Q702N8	62	88	14116	10.349	0.987603	0.0794984	9.3111
GOTERM_BP_ALL	GO:0043086~negative regulation of catalytic activity	6	2.22222	0.00681984	P62979, O14818, P38936	62	277	14116	4.93164	0.990071	0.0818673	9.75814
GOTERM_BP_ALL	GO:0032989~cellular component morphogenesis	7	2.59259	0.00718528	P62979, Q8WZ42, O15273, Q702N8	62	397	14116	4.01446	0.992252	0.0845781	10.2551
GOTERM_BP_ALL	GO:0032269~negative regulation of cellular protein metabolic process	5	1.85185	0.0075829	P62979, O14818	62	180	14116	6.32437	0.994086	0.0875422	10.7928
GOTERM_BP_ALL	GO:0031401~positive regulation of protein modification process	5	1.85185	0.00864921	P62979, O14818	62	187	14116	6.08763	0.997134	0.0976186	12.2202
GOTERM_BP_ALL	GO:0051248~negative regulation of protein metabolic process	5	1.85185	0.00864921	P62979, O14818	62	187	14116	6.08763	0.997134	0.0976186	12.2202
GOTERM_BP_ALL	GO:0051246~regulation of protein metabolic process	8	2.96296	0.00892262	P62979, P49427, O14818, Q9BY44, P46782	62	546	14116	3.33593	0.99762	0.098912	12.5828
GOTERM_BP_ALL	GO:0051960~regulation of nervous system development	5	1.85185	0.00946824	P62979, Q9NP84	62	192	14116	5.9291	0.998358	0.102981	13.3021
GOTERM_BP_ALL	GO:0048747~muscle fiber development	3	1.11111	0.00997244	Q13698, Q8WZ42, O15273	62	35	14116	19.5152	0.998835	0.10648	13.9619
GOTERM_BP_ALL	GO:0043065~positive regulation of apoptosis	7	2.59259	0.0104289	P62979, P61247, P38936, Q5VST9	62	430	14116	3.70638	0.999146	0.109379	14.5551
GOTERM_BP_ALL	GO:0010927~cellular component assembly involved in morphogenesis	3	1.11111	0.0105299	Q8WZ42, O15273, Q702N8	62	36	14116	18.9731	0.999203	0.108703	14.6859
GOTERM_BP_ALL	GO:0044057~regulation of system process	6	2.22222	0.0106513	P62979, P50461, P19237	62	309	14116	4.42092	0.999266	0.108244	14.8428
GOTERM_BP_ALL	GO:0022402~cell cycle process	8	2.96296	0.0106519	P62979, P49427, O14818, Q8WZ42, P38936	62	565	14116	3.22375	0.999267	0.106653	14.8436
GOTERM_BP_ALL	GO:0043068~positive regulation of programmed cell death	7	2.59259	0.0107682	P62979, P61247, P38936, Q5VST9	62	433	14116	3.6807	0.999322	0.106191	14.9936
GOTERM_BP_ALL	GO:0010942~positive regulation of cell death	7	2.59259	0.0109987	P62979, P61247, P38936, Q5VST9	62	435	14116	3.66377	0.999421	0.106798	15.2903
GOTERM_BP_ALL	GO:0007411~axon guidance	4	1.48148	0.0110844	P62979	62	107	14116	8.51131	0.999454	0.10607	15.4004
GOTERM_BP_ALL	GO:0043632~modification-dependent macromolecule catabolic process	8	2.96296	0.0115517	P62979, P49427, O14818, Q15370, Q9BSL1	62	574	14116	3.1732	0.999603	0.10878	15.9983
GOTERM_BP_ALL	GO:0019941~modification-dependent protein catabolic process	8	2.96296	0.0115517	P62979, P49427, O14818, Q15370, Q9BSL1	62	574	14116	3.1732	0.999603	0.10878	15.9983
GOTERM_BP_ALL	GO:0008219~cell death	9	3.33333	0.0117822	P62979, Q9NWH9, Q8NI60, Q9NP84, Q5VST9, Q8N131	62	719	14116	2.84993	0.999661	0.109323	16.2918
GOTERM_BP_ALL	GO:0060284~regulation of cell development	5	1.85185	0.0118303	P62979, Q9NP84	62	205	14116	5.55311	0.999672	0.108266	16.3528
GOTERM_BP_ALL	GO:0010467~gene expression	22	8.14815	0.0118896	Q6NZI2, P46783, Q9NWH9, Q02543, P82914, P05386, P49207, P46778, P49756, P41218, P30050, P62979, P18621, Q9BY44, Q15370, P61247, Q13427, Q96A72, P46782	62	2999	14116	1.67019	0.999685	0.107334	16.428
GOTERM_BP_ALL	GO:0016265~death	9	3.33333	0.0122494	P62979, Q9NWH9, Q8NI60, Q9NP84, Q5VST9, Q8N131	62	724	14116	2.83024	0.999753	0.108969	16.8835
GOTERM_BP_ALL	GO:0009653~anatomical structure morphogenesis	12	4.44444	0.0126446	P62979, Q13698, P50461, Q8WZ42, P38936, O15273, Q702N8, Q9NP84, Q13683	62	1197	14116	2.28248	0.999812	0.110851	17.3811
GOTERM_BP_ALL	GO:0031033~myosin filament assembly or disassembly	2	0.740741	0.012909	Q8WZ42, O15273	62	3	14116	151.785	0.999843	0.111608	17.7124
GOTERM_BP_ALL	GO:0030241~muscle thick filament assembly	2	0.740741	0.012909	Q8WZ42, O15273	62	3	14116	151.785	0.999843	0.111608	17.7124
GOTERM_BP_ALL	GO:0031034~myosin filament assembly	2	0.740741	0.012909	Q8WZ42, O15273	62	3	14116	151.785	0.999843	0.111608	17.7124
GOTERM_CC_ALL	GO:0005856~cytoskeleton	12	4.44444	0.0167451	Q14315, P20929, Q05682, P50461, Q8IUG5, Q8WZ42, P19237, Q00872, P54296, O00499, Q9UBF9, Q14324	63	1381	15908	2.19413	0.944293	0.0889433	18.6347
GOTERM_BP_ALL	GO:0051603~proteolysis involved in cellular protein catabolic process	8	2.96296	0.0144625	P62979, P49427, O14818, Q15370, Q9BSL1	62	600	14116	3.0357	0.999946	0.122711	19.6343
GOTERM_BP_ALL	GO:0044092~negative regulation of molecular function	6	2.22222	0.0145209	P62979, O14818, P38936	62	334	14116	4.09001	0.999948	0.12166	19.7057
GOTERM_BP_ALL	GO:0044257~cellular protein catabolic process	8	2.96296	0.0148295	P62979, P49427, O14818, Q15370, Q9BSL1	62	603	14116	3.0206	0.999958	0.122587	20.0821
GOTERM_BP_ALL	GO:0040008~regulation of growth	6	2.22222	0.0157543	P62979, P38936, Q9NP84	62	341	14116	4.00605	0.999978	0.128219	21.2004
GOTERM_BP_ALL	GO:0032268~regulation of cellular protein metabolic process	7	2.59259	0.0162263	P62979, O14818, Q9BY44, P46782	62	474	14116	3.36232	0.999984	0.13027	21.7655
GOTERM_CC_ALL	GO:0005654~nucleoplasm	9	3.33333	0.0206087	Q6NZI2, P62979, Q15370, P49756, P38936, Q13427	63	882	15908	2.57661	0.971587	0.105311	22.4542
GOTERM_BP_ALL	GO:0030163~protein catabolic process	8	2.96296	0.0173107	P62979, P49427, O14818, Q15370, Q9BSL1	62	622	14116	2.92833	0.999992	0.13681	23.0495
GOTERM_BP_ALL	GO:0048731~system development	18	6.66667	0.0174862	P20929, Q13698, P50461, Q9GZV1, Q8WZ42, Q9Y6E2, Q9NP84, P62979, Q06481, Q09666, Q15063, P38936, Q702N8, O15273, Q13683	62	2330	14116	1.75888	0.999993	0.136525	23.2555
GOTERM_BP_ALL	GO:0048856~anatomical structure development	19	7.03704	0.0179593	P20929, Q13698, P50461, Q9GZV1, Q8WZ42, Q9Y6E2, O00499, Q9NP84, P62979, Q06481, Q09666, Q15063, P38936, Q702N8, O15273, Q13683	62	2527	14116	1.71186	0.999995	0.138395	23.808
GOTERM_BP_ALL	GO:0032270~positive regulation of cellular protein metabolic process	5	1.85185	0.0181282	P62979, O14818	62	233	14116	4.88578	0.999996	0.138052	24.0044
GOTERM_BP_ALL	GO:0006511~ubiquitin-dependent protein catabolic process	5	1.85185	0.0205226	P62979, O14818	62	242	14116	4.70408	0.999999	0.153278	26.738
GOTERM_BP_ALL	GO:0048468~cell development	8	2.96296	0.0205382	P62979, Q13698, Q8WZ42, O15273, Q702N8	62	644	14116	2.82829	0.999999	0.151726	26.7555
GOTERM_BP_ALL	GO:0051247~positive regulation of protein metabolic process	5	1.85185	0.0208001	P62979, O14818	62	243	14116	4.68472	0.999999	0.151881	27.0489
GOTERM_BP_ALL	GO:0050804~regulation of synaptic transmission	4	1.48148	0.0209734	P62979	62	136	14116	6.69639	0.999999	0.151438	27.2424
GOTERM_BP_ALL	GO:0030240~muscle thin filament assembly	2	0.740741	0.0214238	Q8WZ42, O15273	62	5	14116	91.071	1	0.152843	27.7429
GOTERM_BP_ALL	GO:0048739~cardiac muscle fiber development	2	0.740741	0.0214238	Q8WZ42, O15273	62	5	14116	91.071	1	0.152843	27.7429
GOTERM_BP_ALL	GO:0065008~regulation of biological quality	13	4.81481	0.0217402	P20929, P62979, Q06481, P50461, Q702N8, P38936, Q9NP84, Q8N131, Q13683, P46782	62	1469	14116	2.01484	1	0.153339	28.0927
GOTERM_CC_ALL	GO:0042383~sarcolemma	3	1.11111	0.0280962	P12110, Q13698, Q9UBF9	63	67	15908	11.3063	0.992351	0.137288	29.3916
GOTERM_BP_ALL	GO:0044087~regulation of cellular component biogenesis	4	1.48148	0.0234672	P62979	62	142	14116	6.41345	1	0.162922	29.974
GOTERM_MF_ALL	GO:0051393~alpha-actinin binding	2	0.740741	0.0292179	Q8WZ42, Q86VF7	65	7	15143	66.5626	0.996208	0.461745	30.7816
GOTERM_BP_ALL	GO:0034645~cellular macromolecule biosynthetic process	20	7.40741	0.0249491	Q6NZI2, P46783, Q9NWH9, Q02543, P82914, P05386, P49207, P46778, P41218, P30050, P62979, P49427, P18621, Q9BY44, Q15370, P61247, P46782	62	2812	14116	1.61933	1	0.170666	31.5516
GOTERM_BP_ALL	GO:0014866~skeletal myofibril assembly	2	0.740741	0.025654	Q8WZ42, O15273	62	6	14116	75.8925	1	0.173369	32.2903
GOTERM_BP_ALL	GO:0051969~regulation of transmission of nerve impulse	4	1.48148	0.0256634	P62979	62	147	14116	6.1953	1	0.171732	32.3002
GOTERM_BP_ALL	GO:0009059~macromolecule biosynthetic process	20	7.40741	0.026716	Q6NZI2, P46783, Q9NWH9, Q02543, P82914, P05386, P49207, P46778, P41218, P30050, P62979, P49427, P18621, Q9BY44, Q15370, P61247, P46782	62	2832	14116	1.60789	1	0.176478	33.3893
GOTERM_CC_ALL	GO:0031430~M band	2	0.740741	0.0345434	Q8WZ42, Q5VST9	63	9	15908	56.1129	0.997549	0.162056	34.9034
GOTERM_BP_ALL	GO:0031644~regulation of neurological system process	4	1.48148	0.0284405	P62979	62	153	14116	5.95235	1	0.185111	35.1383
GOTERM_BP_ALL	GO:0007275~multicellular organismal development	20	7.40741	0.0298429	P20929, Q13698, P50461, Q9GZV1, Q8WZ42, Q9Y6E2, O00499, Q9NP84, Q5VST9, P62979, Q06481, Q09666, Q15063, P38936, Q702N8, O15273, Q13683	62	2865	14116	1.58937	1	0.191611	36.529
GOTERM_BP_ALL	GO:0044248~cellular catabolic process	10	3.7037	0.0308518	P62979, P49427, P43155, O14818, Q15370, Q9BSL1, P56381	62	1024	14116	2.22341	1	0.195673	37.5121
GOTERM_CC_ALL	GO:0005916~fascia adherens	2	0.740741	0.0383083	Q702N8, Q86VF7	63	10	15908	50.5016	0.998744	0.173737	37.9366
GOTERM_CC_ALL	GO:0070013~intracellular organelle lumen	13	4.81481	0.0399348	Q6NZI2, P62979, P82914, Q15370, P49756, P61247, Q9BSL1, P38936, Q13427, P56381	63	1779	15908	1.8452	0.999059	0.175997	39.2063
GOTERM_BP_ALL	GO:0043062~extracellular structure organization	4	1.48148	0.033411	Q06481, P12110, Q13698, Q15063	62	163	14116	5.58718	1	0.20841	39.9427
GOTERM_MF_ALL	GO:0042805~actinin binding	2	0.740741	0.041481	Q8WZ42, Q86VF7	65	10	15143	46.5938	0.999653	0.549086	40.8817
GOTERM_BP_ALL	GO:0044265~cellular macromolecule catabolic process	8	2.96296	0.0360531	P62979, P49427, O14818, Q15370, Q9BSL1	62	725	14116	2.5123	1	0.221189	42.3593
GOTERM_CC_ALL	GO:0043233~organelle lumen	13	4.81481	0.0463266	Q6NZI2, P62979, P82914, Q15370, P49756, P61247, Q9BSL1, P38936, Q13427, P56381	63	1820	15908	1.80363	0.9997	0.196857	43.9687
GOTERM_BP_ALL	GO:0031399~regulation of protein modification process	5	1.85185	0.0385093	P62979, O14818	62	295	14116	3.85894	1	0.23255	44.5241
GOTERM_BP_ALL	GO:0007015~actin filament organization	3	1.11111	0.0386987	Q05682, Q8WZ42, O15273	62	72	14116	9.48656	1	0.231547	44.6878
GOTERM_BP_ALL	GO:0009056~catabolic process	11	4.07407	0.0411197	P62979, P49427, P43155, O14818, Q15370, Q9BSL1, P15259, P56381	62	1253	14116	1.99876	1	0.242292	46.7415
GOTERM_CC_ALL	GO:0031974~membrane-enclosed lumen	13	4.81481	0.0525082	Q6NZI2, P62979, P82914, Q15370, P49756, P61247, Q9BSL1, P38936, Q13427, P56381	63	1856	15908	1.76864	0.999901	0.215506	48.2463
GOTERM_CC_ALL	GO:0031981~nuclear lumen	11	4.07407	0.0526638	Q6NZI2, P62979, Q15370, P49756, Q9BSL1, P61247, P38936, Q13427	63	1450	15908	1.91558	0.999904	0.211177	48.35
GOTERM_MF_ALL	GO:0005523~tropomyosin binding	2	0.740741	0.0535917	Q05682, P19237	65	13	15143	35.8414	0.999968	0.609914	49.5096
GOTERM_BP_ALL	GO:0006915~apoptosis	7	2.59259	0.0449418	P62979, Q9NWH9, Q9NP84, Q5VST9	62	602	14116	2.64741	1	0.259847	49.8393
GOTERM_BP_ALL	GO:0030154~cell differentiation	13	4.81481	0.0453004	P62979, Q13698, P50461, Q8WZ42, Q702N8, O15273, Q9Y6E2, O00499, Q9NP84, Q5VST9	62	1637	14116	1.80807	1	0.259507	50.1212
GOTERM_BP_ALL	GO:0055006~cardiac cell development	2	0.740741	0.046537	Q8WZ42, Q702N8	62	11	14116	41.3959	1	0.263538	51.0817
GOTERM_BP_ALL	GO:0055013~cardiac muscle cell development	2	0.740741	0.046537	Q8WZ42, Q702N8	62	11	14116	41.3959	1	0.263538	51.0817
GOTERM_CC_ALL	GO:0014704~intercalated disc	2	0.740741	0.0569172	Q702N8, Q86VF7	63	15	15908	33.6677	0.999956	0.221604	51.1117
GOTERM_BP_ALL	GO:0012501~programmed cell death	7	2.59259	0.047712	P62979, Q9NWH9, Q9NP84, Q5VST9	62	611	14116	2.60842	1	0.267178	51.9786
GOTERM_BP_ALL	GO:0007049~cell cycle	8	2.96296	0.0490561	P62979, P49427, O14818, Q8WZ42, P38936	62	776	14116	2.34719	1	0.271556	52.9855
GOTERM_BP_ALL	GO:0032501~multicellular organismal process	26	9.62963	0.0494863	P20929, Q13698, P50461, Q9GZV1, Q8WZ42, Q00872, P54296, Q9Y6E2, Q9NP84, O00499, Q5VST9, Q14324, P62979, Q06481, Q05682, Q09666, Q702N8, O15273, P15259, Q15063, P38936, Q9UBF9, Q13683	62	4280	14116	1.38309	1	0.271476	53.3036
GOTERM_CC_ALL	GO:0031672~A band	2	0.740741	0.0605963	Q8WZ42, Q5VST9	63	16	15908	31.5635	0.999977	0.229497	53.3905
GOTERM_BP_ALL	GO:0044249~cellular biosynthetic process	22	8.14815	0.0500939	Q6NZI2, P46783, Q9NWH9, Q02543, P82914, P05386, P49207, P46778, P56381, P41218, P30050, P62979, P49427, P18621, Q9BY44, Q15370, P61247, P15259, P46782	62	3442	14116	1.45523	1	0.272239	53.7495
GOTERM_BP_ALL	GO:0009057~macromolecule catabolic process	8	2.96296	0.0504744	P62979, P49427, O14818, Q15370, Q9BSL1	62	781	14116	2.33216	1	0.271923	54.0267
GOTERM_BP_ALL	GO:0007409~axonogenesis	4	1.48148	0.0508398	P62979	62	193	14116	4.7187	1	0.271543	54.2914
GOTERM_BP_ALL	GO:0006928~cell motion	6	2.22222	0.0539645	P62979, Q05682, Q9NP84	62	475	14116	2.87593	1	0.283833	56.4979
GOTERM_BP_ALL	GO:0065009~regulation of molecular function	9	3.33333	0.0559199	P62979, Q06481, Q05682, O14818, Q8WZ42, P38936	62	969	14116	2.11465	1	0.290524	57.8276
GOTERM_CC_ALL	GO:0044464~cell part	62	22.963	0.0697146	Q8IUG5, Q00872, P54296, Q9NP84, Q86VF7, Q14324, P18621, P10316, Q15370, P61247, Q9H0E2, P38936, Q13427, Q8N131, Q16875, Q02543, Q13698, P49207, P49756, Q9BSL1, O00499, P55822, P41218, P56381, Q8NI60, Q05682, O14818, Q9BY44, O15273, P15259, Q9UBF9, P51825,	63	14826	15908	1.05595	0.999996	0.254885	58.6245
GOTERM_CC_ALL	GO:0005623~cell	62	22.963	0.0699504	Q8IUG5, Q00872, P54296, Q9NP84, Q86VF7, Q14324, P18621, P10316, Q15370, P61247, Q9H0E2, P38936, Q13427, Q8N131, Q16875, Q02543, Q13698, P49207, P49756, Q9BSL1, O00499, P55822, P41218, P56381, Q8NI60, Q05682, O14818, Q9BY44, O15273, P15259, Q9UBF9, P51825,	63	14827	15908	1.05588	0.999996	0.250526	58.7524
GOTERM_MF_ALL	GO:0032393~MHC class I receptor activity	2	0.740741	0.0695052	P10316, P30490	65	17	15143	27.4081	0.999999	0.676517	59.0892
GOTERM_BP_ALL	GO:0048869~cellular developmental process	13	4.81481	0.0589044	P62979, Q13698, P50461, Q8WZ42, Q702N8, O15273, Q9Y6E2, O00499, Q9NP84, Q5VST9	62	1706	14116	1.73494	1	0.301582	59.7843
GOTERM_BP_ALL	GO:0006916~anti-apoptosis	4	1.48148	0.0595267	P62979	62	206	14116	4.42092	1	0.30211	60.1815
GOTERM_BP_ALL	GO:0048667~cell morphogenesis involved in neuron differentiation	4	1.48148	0.0616251	P62979	62	209	14116	4.35746	1	0.30897	61.4939
GOTERM_BP_ALL	GO:0016043~cellular component organization	17	6.2963	0.0618424	Q6NZI2, P12110, Q13698, Q8WZ42, O00499, P55822, P62979, Q06481, Q05682, Q9BY44, Q15370, Q15063, Q702N8, O15273	62	2498	14116	1.54945	1	0.307708	61.6275
GOTERM_CC_ALL	GO:0044430~cytoskeletal part	8	2.96296	0.0760442	P20929, Q05682, Q8IUG5, Q8WZ42, P19237, Q00872, P54296, Q14324	63	952	15908	2.12192	0.999999	0.264626	61.9341
GOTERM_BP_ALL	GO:0048812~neuron projection morphogenesis	4	1.48148	0.0644766	P62979	62	213	14116	4.27563	1	0.316611	63.2127
GOTERM_BP_ALL	GO:0009058~biosynthetic process	22	8.14815	0.0654892	Q6NZI2, P46783, Q9NWH9, Q02543, P82914, P05386, P49207, P46778, P56381, P41218, P30050, P62979, P49427, P18621, Q9BY44, Q15370, P61247, P15259, P46782	62	3542	14116	1.41415	1	0.318614	63.8056
GOTERM_BP_ALL	GO:0048646~anatomical structure formation involved in morphogenesis	5	1.85185	0.0655057	Q13698, Q8WZ42, O15273, Q702N8, Q9NP84	62	352	14116	3.23405	1	0.316499	63.8152
GOTERM_BP_ALL	GO:0007507~heart development	4	1.48148	0.0659252	P50461, Q8WZ42, O15273, Q702N8	62	215	14116	4.23586	1	0.316059	64.0581
GOTERM_BP_ALL	GO:0043066~negative regulation of apoptosis	5	1.85185	0.0665964	P62979, P38936	62	354	14116	3.21578	1	0.316645	64.4437
GOTERM_BP_ALL	GO:0043069~negative regulation of programmed cell death	5	1.85185	0.0693648	P62979, P38936	62	359	14116	3.17099	1	0.325594	65.9936
GOTERM_BP_ALL	GO:0032502~developmental process	20	7.40741	0.0694004	P20929, Q13698, P50461, Q9GZV1, Q8WZ42, Q9Y6E2, O00499, Q9NP84, Q5VST9, P62979, Q06481, Q09666, Q15063, P38936, Q702N8, O15273, Q13683	62	3148	14116	1.44649	1	0.323588	66.0131
GOTERM_BP_ALL	GO:0060548~negative regulation of cell death	5	1.85185	0.0699257	P62979, P38936	62	360	14116	3.16219	1	0.323532	66.2998
GOTERM_BP_ALL	GO:0002474~antigen processing and presentation of peptide antigen via MHC class I	2	0.740741	0.071016	P10316, P30490	62	17	14116	26.7856	1	0.325675	66.8877
GOTERM_BP_ALL	GO:0050790~regulation of catalytic activity	8	2.96296	0.0713247	P62979, Q06481, O14818, Q8WZ42, P38936	62	846	14116	2.15298	1	0.324771	67.0524
GOTERM_BP_ALL	GO:0030036~actin cytoskeleton organization	4	1.48148	0.0741581	Q05682, Q8WZ42, O15273, Q702N8	62	226	14116	4.02969	1	0.333507	68.5289
GOTERM_BP_ALL	GO:0030198~extracellular matrix organization	3	1.11111	0.0743387	Q06481, P12110, Q15063	62	104	14116	6.56762	1	0.332089	68.6209
GOTERM_CC_ALL	GO:0044428~nuclear part	12	4.44444	0.0922945	Q6NZI2, P62979, Q15370, Q8WZ42, P49756, Q9BSL1, P61247, P38936, Q13427	63	1822	15908	1.66306	1	0.307865	69.3502
GOTERM_BP_ALL	GO:0030029~actin filament-based process	4	1.48148	0.0860862	Q05682, Q8WZ42, O15273, Q702N8	62	241	14116	3.77888	1	0.372941	74.0932
GOTERM_BP_ALL	GO:0022607~cellular component assembly	8	2.96296	0.0868161	Q6NZI2, Q05682, Q9BY44, Q15370, Q8WZ42, O15273, Q702N8, P55822	62	887	14116	2.05346	1	0.373284	74.4019
GOTERM_BP_ALL	GO:0000904~cell morphogenesis involved in differentiation	4	1.48148	0.0885653	P62979	62	244	14116	3.73242	1	0.377189	75.1278
GOTERM_BP_ALL	GO:0051240~positive regulation of multicellular organismal process	4	1.48148	0.0885653	P62979	62	244	14116	3.73242	1	0.377189	75.1278
GOTERM_BP_ALL	GO:0048858~cell projection morphogenesis	4	1.48148	0.0893984	P62979	62	245	14116	3.71718	1	0.377858	75.4667
GOTERM_BP_ALL	GO:0055007~cardiac muscle cell differentiation	2	0.740741	0.0948766	Q8WZ42, Q702N8	62	23	14116	19.798	1	0.394315	77.5904
GOTERM_BP_ALL	GO:0032990~cell part morphogenesis	4	1.48148	0.0987799	P62979	62	256	14116	3.55746	1	0.405038	78.9974
GOTERM_BP_ALL	GO:0031175~neuron projection development	4	1.48148	0.0987799	P62979	62	256	14116	3.55746	1	0.405038	78.9974
