# Supplementary material for: Integrative analysis of transcriptomics and proteomics of skeletal muscles of the Chinese indigenous Shaziling pig compared with the Yorkshire breed
Source: BMC Genet. 2016 Jun 13;17:80. doi: 10.1186/s12863-016-0389-y (PMC4906580; doi:10.1186/s12863-016-0389-y)
Supplement: Additional file 3: Table S3. — Summary of the differently expressed genes. (XLS 58 kb) [file 12863_2016_389_MOESM3_ESM.xls]

unigene_id	protein_ID:protein_description	Unigene_length	mapping_RPKM	mapping-1_RPKM	Fold_change-mapping/mapping-1	p-value	FDR	UP/DOWN regulate
A1-A2-A3_no_rRNA.1_(paired)_contig_13559	sp|Q0P5A7|4EBP1_BOVIN 118	986	24.82527557	85.63348809	0.289901487	0.000196171	0.025676998	DOWN
A1-A2-A3_no_rRNA.1_(paired)_contig_1316	sp|P00829|ATPB_BOVIN 528	1873	144.6838375	388.4225996	0.372490781	1.93E-09	6.95E-07	DOWN
A1-A2-A3_no_rRNA.1_(paired)_contig_9501	sp|Q0P5E6|SNTA1_BOVIN 505	2086	5.563548609	60.7321463	0.09160797	2.62E-08	7.77E-06	DOWN
A1-A2-A3_no_rRNA.1_(paired)_contig_3088	sp|Q0Z8U2|RS3_PIG 243	969	105.2685604	418.3249009	0.251643065	2.83E-21	1.97E-18	DOWN
A1-A2-A3_no_rRNA.1_(paired)_contig_6300	sp|P10982|ACT1_ABSGL 140	264	38.38172459	133.0163743	0.288548871	2.50E-06	0.000538458	DOWN
A1-A2-A3_no_rRNA.1_(paired)_contig_186	sp|Q9TV62|MYH4_PIG 1937	840	1946.39336	3988.059542	0.488055241	2.52E-27	2.22E-24	DOWN
A1-A2-A3_no_rRNA.1_(paired)_contig_20811	sp|Q9XSJ4|ENOA_BOVIN 434	297	18.94291834	105.2711748	0.179944019	3.89E-09	1.35E-06	DOWN
A1-A2-A3_no_rRNA.1_(paired)_contig_4309	sp|Q3SZX0|PLM_BOVIN 92	458	41.54674545	225.6228292	0.184142472	1.97E-17	1.21E-14	DOWN
A1-A2-A3_no_rRNA.1_(paired)_contig_6018	sp|P0C596|DUPD1_PIG 222	735	3.887356444	31.77143047	0.122353838	0.000247815	0.031400402	DOWN
A1-A2-A3_no_rRNA.1_(paired)_contig_4314	sp|P68372|TBB4B_MOUSE 445	678	4.865845307	40.5389552	0.120028878	2.72E-05	0.004599787	DOWN
A1-A2-A3_no_rRNA.1_(paired)_contig_14701	sp|Q60HE3|NDUS8_MACFA 210	990	20.58926622	78.89985342	0.260954429	8.99E-05	0.013042701	DOWN
A1-A2-A3_no_rRNA.1_(paired)_contig_4080	-	261	32.61574512	339.8825389	0.095961814	6.58E-41	8.28E-38	DOWN
A1-A2-A3_no_rRNA.1_(paired)_contig_7571	sp|P12110|CO6A2_HUMAN 1019	1710	11.48946199	61.79352228	0.185933113	2.19E-05	0.003825662	DOWN
First_Contig459	sp|Q5EA88|GPDA_BOVIN 349	1026	52.27963588	255.1487797	0.204898632	2.08E-17	1.27E-14	DOWN
First_Contig31	sp|Q80X90|FLNB_MOUSE 2602	204	4.620508569	556.593786	0.008301402	6.32E-113	2.51E-109	DOWN
A1-A2-A3_no_rRNA.1_(paired)_contig_6041	-	435	13.2042982	103.9545161	0.127019957	3.97E-11	1.66E-08	DOWN
A1-A2-A3_no_rRNA.1_(paired)_contig_552	sp|P62425|RL7A_RAT 266	903	178.9852238	569.008513	0.31455632	1.39E-19	9.09E-17	DOWN
A1-A2-A3_no_rRNA.1_(paired)_contig_12631	sp|P02645|TNNI1_RABIT 184	261	0.11285725	23.28148016	0.004847512	0.000103589	0.014831517	DOWN
First_Contig374	-	377	7.578798373	141.0320433	0.053738131	4.67E-22	3.40E-19	DOWN
A1-A2-A3_no_rRNA.1_(paired)_contig_10	sp|Q5R8Z3|EF2_PONAB 858	3138	229.1221191	515.4463184	0.444512088	7.28E-07	0.000175479	DOWN
A1-A2-A3_no_rRNA.1_(paired)_contig_8335	sp|Q15370|ELOB_HUMAN 118	520	10.53609238	64.94970712	0.162219244	2.83E-06	0.00059957	DOWN
A1-A2-A3_no_rRNA.1_(paired)_contig_13647	-	724	0.773009807	40.207891	0.019225326	2.58E-08	7.68E-06	DOWN
A1-A2-A3_no_rRNA.1_(paired)_contig_4277	sp|P00423|COX41_BOVIN 169	739	152.0617811	363.704533	0.41809152	2.68E-06	0.000570478	DOWN
A1-A2-A3_no_rRNA.1_(paired)_contig_5636	-	232	7.236971126	70.3520309	0.102867977	1.00E-08	3.17E-06	DOWN
A1-A2-A3_no_rRNA.1_(paired)_contig_12198	sp|Q2PFZ3|PRDX2_MACFA 198	975	20.84560212	105.0427899	0.198448672	2.77E-08	8.14E-06	DOWN
A1-A2-A3_no_rRNA.1_(paired)_contig_10608	sp|Q06481|APLP2_HUMAN 763	214	5.781033502	39.950686	0.144704236	0.000118047	0.016690778	DOWN
A1-A2-A3_no_rRNA.1_(paired)_contig_416	sp|O18789|RS2_BOVIN 293	1908	211.4236837	507.1868921	0.416855575	1.86E-08	5.68E-06	DOWN
A1-A2-A3_no_rRNA.1_(paired)_contig_1747	sp|P04466|MLRS_RAT 169	295	324.9118132	1867.249959	0.174005527	2.37E-142	1.35E-138	DOWN
A1-A2-A3_no_rRNA.1_(paired)_contig_2296	sp|Q6XVN8|MLP3A_RAT 121	997	8.863312576	69.06202831	0.128338434	4.65E-08	1.32E-05	DOWN
A1-A2-A3_no_rRNA.1_(paired)_contig_11652	-	346	13.79141683	69.22711666	0.199219865	9.14E-06	0.001750559	DOWN
A1-A2-A3_no_rRNA.1_(paired)_contig_2674	sp|P62845|RS15_RAT 145	509	42.24497398	198.8517843	0.212444531	3.04E-13	1.49E-10	DOWN
A1-A2-A3_no_rRNA.1_(paired)_contig_9582	-	209	2.114048478	37.52574618	0.056335948	6.62E-06	0.001299153	DOWN
A1-A2-A3_no_rRNA.1_(paired)_contig_269	sp|Q13683|ITA7_HUMAN 1181	3420	8.664466837	51.58757109	0.16795648	3.48E-05	0.00579631	DOWN
A1-A2-A3_no_rRNA.1_(paired)_contig_2018	sp|P47226|TES_MOUSE 423	1558	75.03840854	339.3828979	0.221102504	9.53E-21	6.46E-18	DOWN
A1-A2-A3_no_rRNA.1_(paired)_contig_954	sp|Q5S1U1|HSPB1_PIG 207	868	45.16773361	456.9885588	0.098837778	2.07E-53	3.42E-50	DOWN
A1-A2-A3_no_rRNA.1_(paired)_contig_19441	-	1066	3.702691787	38.21155848	0.096899785	1.41E-05	0.002569329	DOWN
A1-A2-A3_no_rRNA.1_(paired)_contig_973	sp|P26234|VINC_PIG 1135	208	3.115511187	44.33021328	0.070279635	1.20E-06	0.000276733	DOWN
A1-A2-A3_no_rRNA.1_(paired)_contig_559	sp|Q96Q06|PLIN4_HUMAN 1357	720	41.4835035	157.1618349	0.263954054	2.68E-08	7.92E-06	DOWN
A1-A2-A3_no_rRNA.1_(paired)_contig_5044	sp|P62250|RS16_RAT 146	565	79.71297295	426.440629	0.186926309	2.94E-31	2.92E-28	DOWN
A1-A2-A3_no_rRNA.1_(paired)_contig_3405	sp|P38936|CDN1A_HUMAN 164	2074	16.78721658	70.1115006	0.23943599	6.91E-05	0.010500519	DOWN
A1-A2-A3_no_rRNA.1_(paired)_contig_11	sp|Q9TV62|MYH4_PIG 1937	2171	2748.488027	6977.996833	0.393879231	1.44E-121	6.72E-118	DOWN
A1-A2-A3_no_rRNA.1_(paired)_contig_2891	sp|Q56K03|RL27A_BOVIN 148	842	136.5039261	354.4577383	0.385106351	5.99E-08	1.68E-05	DOWN
A1-A2-A3_no_rRNA.1_(paired)_contig_3800	sp|P46778|RL21_HUMAN 160	902	138.853454	361.2337499	0.384386714	3.59E-08	1.04E-05	DOWN
A1-A2-A3_no_rRNA.1_(paired)_contig_1155	sp|P16409|MYL3_RAT 200	857	149.7534054	642.1339713	0.23321209	8.35E-36	9.46E-33	DOWN
A1-A2-A3_no_rRNA.1_(paired)_contig_12112	-	333	10.08394776	58.24394181	0.173132989	2.25E-05	0.003897368	DOWN
A1-A2-A3_no_rRNA.1_(paired)_contig_5312	sp|Q5VST9|OBSCN_HUMAN 7968	361	12.56560745	65.2741583	0.192505086	1.42E-05	0.002571583	DOWN
A1-A2-A3_no_rRNA.1_(paired)_contig_3226	sp|Q6NZI2|PTRF_HUMAN 390	2092	36.94639931	111.6759076	0.330835899	0.00020495	0.026693919	DOWN
A1-A2-A3_no_rRNA.1_(paired)_contig_468	sp|P02586|TNNC2_RABIT 160	1336	1744.635385	4777.516931	0.365176181	1.92E-105	7.25E-102	DOWN
A1-A2-A3_no_rRNA.1_(paired)_contig_524	sp|P18621|RL17_HUMAN 184	599	226.5485876	476.4896089	0.475453364	5.95E-05	0.009216019	DOWN
A1-A2-A3_no_rRNA.1_(paired)_contig_336	sp|Q8HZV3|TFR1_PIG 768	5368	20.45659587	83.31237997	0.245540889	2.26E-05	0.003914889	DOWN
First_Contig2291	sp|Q29308|RS19_PIG 136	922	44.40724681	272.0891601	0.163208438	4.08E-23	3.05E-20	DOWN
A1-A2-A3_no_rRNA.1_(paired)_contig_19	sp|P62243|RS8_RAT 208	727	190.1860434	528.0777929	0.360147777	2.37E-13	1.18E-10	DOWN
A1-A2-A3_no_rRNA.1_(paired)_contig_8914	sp|Q49I35|LEG1_PIG 135	1010	15.86527101	81.36000844	0.195000853	7.86E-07	0.00018656	DOWN
A1-A2-A3_no_rRNA.1_(paired)_contig_461	sp|P00571|KAD1_PIG 194	2353	68.93870459	278.8577892	0.247218142	4.22E-15	2.25E-12	DOWN
A1-A2-A3_no_rRNA.1_(paired)_contig_579	sp|P30490|1B52_HUMAN 362	201	100.2374508	354.3375016	0.282886938	2.95E-15	1.60E-12	DOWN
A1-A2-A3_no_rRNA.1_(paired)_contig_30673	-	719	1.188061922	35.52483384	0.033443138	2.46E-06	0.000531018	DOWN
A1-A2-A3_no_rRNA.1_(paired)_contig_387	sp|P70402|MYBPH_MOUSE 483	2997	84.9272832	390.7801892	0.217327504	1.66E-24	1.35E-21	DOWN
A1-A2-A3_no_rRNA.1_(paired)_contig_414	sp|Q29387|EF1G_PIG 432	1521	78.1419589	438.0847641	0.178371779	1.57E-33	1.68E-30	DOWN
A1-A2-A3_no_rRNA.1_(paired)_contig_5525	sp|P49207|RL34_HUMAN 117	493	46.72290131	161.8795394	0.28862759	1.87E-07	4.78E-05	DOWN
A1-A2-A3_no_rRNA.1_(paired)_contig_5777	sp|Q5VST9|OBSCN_HUMAN 7968	5366	7.240425618	51.7283628	0.139970129	1.45E-05	0.002626512	DOWN
A1-A2-A3_no_rRNA.1_(paired)_contig_13800	sp|P29314|RS9_RAT 194	400	6.185705847	80.46018634	0.076879089	3.68E-11	1.55E-08	DOWN
A1-A2-A3_no_rRNA.1_(paired)_contig_6244	sp|Q6QGC0|PDLI3_PIG 365	463	102.9996685	875.3481046	0.117667095	4.10E-92	1.30E-88	DOWN
A1-A2-A3_no_rRNA.1_(paired)_contig_3489	sp|Q8NI60|ADCK3_HUMAN 647	1997	18.45224507	93.47756533	0.197397579	2.14E-07	5.36E-05	DOWN
A1-A2-A3_no_rRNA.1_(paired)_contig_4343	sp|Q62764|YBOX3_RAT 361	250	27.80622057	508.0208472	0.054734408	2.04E-76	5.23E-73	DOWN
First_Contig1313	-	472	1.060905967	32.63376179	0.03250946	7.37E-06	0.001437176	DOWN
A1-A2-A3_no_rRNA.1_(paired)_contig_1450	-	429	235.1653072	795.4218601	0.295648534	6.31E-30	6.10E-27	DOWN
A1-A2-A3_no_rRNA.1_(paired)_contig_6174	sp|Q09666|AHNK_HUMAN 5890	363	62.96874901	210.6072318	0.298986642	6.79E-09	2.24E-06	DOWN
A1-A2-A3_no_rRNA.1_(paired)_contig_1389	-	966	19.75913137	83.89555193	0.235520608	1.23E-05	0.002282571	DOWN
A1-A2-A3_no_rRNA.1_(paired)_contig_13648	sp|Q13683|ITA7_HUMAN 1181	680	7.797108211	47.84905509	0.162952188	5.27E-05	0.008281424	DOWN
A1-A2-A3_no_rRNA.1_(paired)_contig_4949	sp|P61354|RL27_RAT 136	462	147.4062247	369.2647724	0.39918843	2.10E-07	5.30E-05	DOWN
A1-A2-A3_no_rRNA.1_(paired)_contig_4374	sp|P29314|RS9_RAT 194	556	22.0918066	239.1013758	0.092395146	1.84E-29	1.72E-26	DOWN
A1-A2-A3_no_rRNA.1_(paired)_contig_26911	sp|Q8HY46|CPT1B_PIG 772	545	4.81020376	35.0041798	0.137417982	0.000173022	0.02318266	DOWN
A1-A2-A3_no_rRNA.1_(paired)_contig_4001	sp|O35077|GPDA_RAT 349	1532	15.78535528	88.64357484	0.1780767	1.08E-07	2.88E-05	DOWN
A1-A2-A3_no_rRNA.1_(paired)_contig_10205	sp|Q02543|RL18A_HUMAN 176	653	44.97300904	220.8965063	0.203593121	2.04E-15	1.13E-12	DOWN
A1-A2-A3_no_rRNA.1_(paired)_contig_11928	-	475	29.0836696	101.5223566	0.286475517	5.32E-05	0.008335006	DOWN
A1-A2-A3_no_rRNA.1_(paired)_contig_7903	sp|Q76B49|CD63_FELCA 238	904	22.93898502	86.75753265	0.264403382	3.61E-05	0.005999619	DOWN
A1-A2-A3_no_rRNA.1_(paired)_contig_2883	sp|P46783|RS10_HUMAN 165	1361	55.14565095	151.2030156	0.36471264	0.000159354	0.021460073	DOWN
A1-A2-A3_no_rRNA.1_(paired)_contig_4046	sp|P46782|RS5_HUMAN 204	742	68.71683238	210.7794491	0.326012961	1.66E-07	4.26E-05	DOWN
A1-A2-A3_no_rRNA.1_(paired)_contig_164	sp|P02643|TNNI2_RABIT 182	838	2818.506781	5997.378164	0.469956488	5.37E-50	8.04E-47	DOWN
A1-A2-A3_no_rRNA.1_(paired)_contig_6491	sp|P50461|CSRP3_HUMAN 194	939	48.21456406	174.1959474	0.2767835	2.21E-08	6.67E-06	DOWN
A1-A2-A3_no_rRNA.1_(paired)_contig_4617	-	492	6.645502797	43.80133835	0.151719172	7.93E-05	0.011715317	DOWN
A1-A2-A3_no_rRNA.1_(paired)_contig_12925	-	740	6.050368653	48.83897744	0.123884016	1.35E-05	0.002491198	DOWN
A1-A2-A3_no_rRNA.1_(paired)_contig_1963	sp|P62278|RS13_RAT 151	549	112.6722377	287.7743614	0.391529798	2.36E-06	0.000512614	DOWN
A1-A2-A3_no_rRNA.1_(paired)_contig_8152	sp|P37141|GPX3_BOVIN 226	1461	1.935490243	30.90318817	0.062630763	2.01E-05	0.003544905	DOWN
A1-A2-A3_no_rRNA.1_(paired)_contig_2367	sp|P63174|RL38_RAT 70	531	27.40327046	128.4725668	0.21330056	6.06E-09	2.02E-06	DOWN
First_Contig211	sp|Q2KI85|SMTL2_BOVIN 458	211	0.698003368	21.09651595	0.033086192	0.000179248	0.023855685	DOWN
A1-A2-A3_no_rRNA.1_(paired)_contig_3084	sp|P0CG60|UBB_PONPY 229	417	624.2922037	2257.79136	0.27650571	2.46E-93	8.13E-90	DOWN
A1-A2-A3_no_rRNA.1_(paired)_contig_22895	sp|P26376|IFM3_RAT 137	410	16.02104999	96.50655533	0.166009966	1.32E-08	4.10E-06	DOWN
A1-A2-A3_no_rRNA.1_(paired)_contig_6576	sp|Q3T108|PSB4_BOVIN 264	948	6.027862841	40.06109126	0.150466766	0.000292545	0.036314085	DOWN
A1-A2-A3_no_rRNA.1_(paired)_contig_5427	sp|Q95KL4|SELW_PIG 87	421	20.98984	125.6210308	0.167088583	2.74E-11	1.17E-08	DOWN
A1-A2-A3_no_rRNA.1_(paired)_contig_1130	sp|P08059|G6PI_PIG 558	2034	189.6231502	424.7384792	0.446446836	8.10E-06	0.001570574	DOWN
A1-A2-A3_no_rRNA.1_(paired)_contig_7181	-	273	4.747445618	61.59804859	0.077071364	4.18E-09	1.44E-06	DOWN
First_Contig145	-	2285	14.66986194	68.81673096	0.213172898	2.71E-05	0.004599443	DOWN
A1-A2-A3_no_rRNA.1_(paired)_contig_26521	-	424	16.74253267	104.6517346	0.159983327	7.10E-10	2.66E-07	DOWN
A1-A2-A3_no_rRNA.1_(paired)_contig_1475	sp|P62890|RL30_RAT 115	638	60.98908362	226.4776123	0.269294095	4.31E-11	1.79E-08	DOWN
A1-A2-A3_no_rRNA.1_(paired)_contig_2445	sp|Q6S4N2|HS71B_PIG 641	2326	27.74614403	201.7175639	0.13754947	6.96E-20	4.64E-17	DOWN
A1-A2-A3_no_rRNA.1_(paired)_contig_1125	sp|P20929|NEBU_HUMAN 6669	342	177.9402434	540.9773924	0.328923622	7.01E-17	4.18E-14	DOWN
A1-A2-A3_no_rRNA.1_(paired)_contig_17387	sp|A6NNS2|DRS7C_HUMAN 312	357	20.54476132	99.05776153	0.207401833	1.92E-07	4.86E-05	DOWN
A1-A2-A3_no_rRNA.1_(paired)_contig_13163	sp|O00499|BIN1_HUMAN 593	645	41.8317206	166.837177	0.250733807	2.58E-09	9.12E-07	DOWN
A1-A2-A3_no_rRNA.1_(paired)_contig_3254	sp|Q4KMC8|ALDCA_DANRE 364	371	35.72798911	115.6025531	0.309058824	4.23E-05	0.006881354	DOWN
A1-A2-A3_no_rRNA.1_(paired)_contig_4859	-	252	67.91184991	228.7927519	0.296826929	1.41E-09	5.24E-07	DOWN
A1-A2-A3_no_rRNA.1_(paired)_contig_52152	-	294	1.302464788	51.79079626	0.025148576	1.34E-09	5.00E-07	DOWN
A1-A2-A3_no_rRNA.1_(paired)_contig_6487	sp|P62264|RS14_MOUSE 151	516	43.55568071	358.0070579	0.121661514	1.70E-37	2.05E-34	DOWN
A1-A2-A3_no_rRNA.1_(paired)_contig_3031	sp|Q5VTT5|MYOM3_HUMAN 1437	5708	9.572600149	50.5476814	0.189377631	0.000118122	0.016671646	DOWN
A1-A2-A3_no_rRNA.1_(paired)_contig_23587	sp|Q9CPX8|QCR10_MOUSE 56	532	15.3922863	93.36763038	0.164856774	1.31E-08	4.09E-06	DOWN
A1-A2-A3_no_rRNA.1_(paired)_contig_314	sp|Q6QGC0|PDLI3_PIG 365	16312	59.09206139	196.6749785	0.300455411	4.47E-08	1.27E-05	DOWN
A1-A2-A3_no_rRNA.1_(paired)_contig_8811	sp|P39872|RL3_BOVIN 403	1299	17.36959082	85.15233568	0.203982553	1.57E-06	0.000355013	DOWN
A1-A2-A3_no_rRNA.1_(paired)_contig_848	sp|Q702N8|XIRP1_HUMAN 1843	5725	26.58991709	106.0897827	0.250635984	2.10E-06	0.000461525	DOWN
First_Contig105	sp|Q14315|FLNC_HUMAN 2725	607	116.9009601	1077.716629	0.108470963	9.84E-119	4.34E-115	DOWN
A1-A2-A3_no_rRNA.1_(paired)_contig_3862	sp|Q8IUG5|MY18B_HUMAN 2567	7340	16.44946689	66.68576207	0.246671349	0.00019962	0.026085411	DOWN
A1-A2-A3_no_rRNA.1_(paired)_contig_397	sp|P16276|ACON_PIG 781	4256	60.10189489	191.1429965	0.314434198	3.00E-07	7.48E-05	DOWN
A1-A2-A3_no_rRNA.1_(paired)_contig_1229	sp|P79263|ITIH4_PIG 921	5120	17.40880384	75.68672681	0.230011319	3.04E-05	0.00512454	DOWN
A1-A2-A3_no_rRNA.1_(paired)_contig_12695	sp|A9CQL8|PGFS_PIG 202	398	3.552451312	41.54181137	0.08551508	5.42E-06	0.001084871	DOWN
A1-A2-A3_no_rRNA.1_(paired)_contig_273	-	266	268.2022836	868.8634963	0.308681726	6.44E-30	6.15E-27	DOWN
A1-A2-A3_no_rRNA.1_(paired)_contig_2810	sp|P68136|ACTS_RAT 377	878	14.92916315	191.891375	0.077800074	3.09E-26	2.63E-23	DOWN
A1-A2-A3_no_rRNA.1_(paired)_contig_13389	sp|Q5R8K6|RL35A_PONAB 110	457	23.84819385	192.8754704	0.123645551	1.60E-20	1.08E-17	DOWN
A1-A2-A3_no_rRNA.1_(paired)_contig_51183	sp|P63269|ACTH_RAT 376	269	14.01611521	76.17252674	0.184004861	1.79E-06	0.000399116	DOWN
A1-A2-A3_no_rRNA.1_(paired)_contig_1939	sp|P62893|RL39_RAT 51	767	37.9813937	142.5107395	0.26651601	1.15E-07	3.04E-05	DOWN
A1-A2-A3_no_rRNA.1_(paired)_contig_13546	-	208	41.3513303	121.9505484	0.339082774	0.000219075	0.028255307	DOWN
A1-A2-A3_no_rRNA.1_(paired)_contig_16765	sp|Q8IUG5|MY18B_HUMAN 2567	1116	10.74237191	54.60690385	0.196721864	7.57E-05	0.011258846	DOWN
A1-A2-A3_no_rRNA.1_(paired)_contig_1980	sp|Q6QRN9|ADT3_PIG 298	1468	33.91022084	106.4180584	0.318651001	0.000135226	0.018817714	DOWN
A1-A2-A3_no_rRNA.1_(paired)_contig_1862	sp|Q5E973|RL18_BOVIN 188	662	40.97996752	268.5910824	0.15257382	2.58E-24	2.04E-21	DOWN
A1-A2-A3_no_rRNA.1_(paired)_contig_40413	-	662	2.046773622	28.44407846	0.071957811	0.000213102	0.027529769	DOWN
A1-A2-A3_no_rRNA.1_(paired)_contig_2016	sp|Q53VB8|FRIL_CANFA 175	905	45.85982393	142.6013843	0.321594521	1.36E-05	0.002494575	DOWN
A1-A2-A3_no_rRNA.1_(paired)_contig_4266	-	628	29.54955022	264.9621943	0.111523647	1.78E-29	1.68E-26	DOWN
A1-A2-A3_no_rRNA.1_(paired)_contig_1459	sp|P19237|TNNI1_HUMAN 187	1202	131.2275367	446.1005197	0.294165846	1.26E-17	7.87E-15	DOWN
First_Contig11	sp|P11139|TBA1_ARATH 450	2116	29.59494696	149.4941076	0.197967314	3.82E-11	1.60E-08	DOWN
A1-A2-A3_no_rRNA.1_(paired)_contig_630	sp|Q5RC34|ML12A_PONAB 171	403	186.4555786	398.2541766	0.468182356	0.000139042	0.019281079	DOWN
A1-A2-A3_no_rRNA.1_(paired)_contig_5509	sp|Q5PXT2|LMCD1_PIG 363	746	12.00341234	62.74797274	0.19129562	3.10E-05	0.005204694	DOWN
A1-A2-A3_no_rRNA.1_(paired)_contig_3575	sp|P13753|HA1B_BOVIN 364	947	19.1602293	104.5672694	0.183233524	1.31E-08	4.11E-06	DOWN
A1-A2-A3_no_rRNA.1_(paired)_contig_8538	sp|P10175|COX8B_BOVIN 70	552	18.67664809	239.4899834	0.077985091	3.06E-32	3.11E-29	DOWN
A1-A2-A3_no_rRNA.1_(paired)_contig_2801	sp|Q29214|RLA0_PIG 318	1103	143.8337508	885.5454516	0.162423906	9.77E-73	2.35E-69	DOWN
A1-A2-A3_no_rRNA.1_(paired)_contig_564	sp|Q0VCY0|AT2A1_BOVIN 993	2376	828.8642521	2075.061387	0.399440835	1.52E-35	1.70E-32	DOWN
A1-A2-A3_no_rRNA.1_(paired)_contig_18316	sp|P63221|RS21_PIG 83	403	17.03024297	140.874854	0.120889161	3.28E-15	1.77E-12	DOWN
A1-A2-A3_no_rRNA.1_(paired)_contig_3815	sp|A4Z6H0|PURA1_PIG 457	3183	30.84385439	157.0516305	0.196393086	7.88E-12	3.53E-09	DOWN
A1-A2-A3_no_rRNA.1_(paired)_contig_10913	-	352	14.14210347	113.9136707	0.124147553	3.01E-12	1.38E-09	DOWN
A1-A2-A3_no_rRNA.1_(paired)_contig_25463	sp|P60603|ROMO1_MOUSE 79	421	5.737222932	41.87367695	0.137012638	7.94E-05	0.011709414	DOWN
A1-A2-A3_no_rRNA.1_(paired)_contig_1282	sp|O15273|TELT_HUMAN 167	1714	78.12473963	461.1846828	0.169400118	6.75E-37	7.88E-34	DOWN
A1-A2-A3_no_rRNA.1_(paired)_contig_191	-	1532	148.143925	405.1454127	0.365656183	4.23E-10	1.62E-07	DOWN
A1-A2-A3_no_rRNA.1_(paired)_contig_6381	-	359	1.066642473	56.87953512	0.018752658	1.56E-10	6.25E-08	DOWN
A1-A2-A3_no_rRNA.1_(paired)_contig_1015	sp|P62919|RL8_RAT 257	885	85.27187721	447.33203	0.190623232	5.38E-32	5.41E-29	DOWN
A1-A2-A3_no_rRNA.1_(paired)_contig_12668	sp|P05630|ATPD_BOVIN 168	1177	34.61112265	110.7273333	0.312579754	8.76E-05	0.012753308	DOWN
A1-A2-A3_no_rRNA.1_(paired)_contig_5921	sp|Q8BG60|TXNIP_MOUSE 397	700	11.78229685	53.95134966	0.218387435	0.000230057	0.029479957	DOWN
A1-A2-A3_no_rRNA.1_(paired)_contig_61656	sp|Q86SG2|ANR23_HUMAN 305	364	4.612575004	56.97172456	0.080962531	3.15E-08	9.16E-06	DOWN
A1-A2-A3_no_rRNA.1_(paired)_contig_26294	sp|Q9QYG0|NDRG2_MOUSE 371	240	12.64142266	84.64070096	0.149353946	1.80E-08	5.52E-06	DOWN
A1-A2-A3_no_rRNA.1_(paired)_contig_5898	sp|P62271|RS18_RAT 152	553	92.57518955	331.1787861	0.279532366	1.07E-14	5.64E-12	DOWN
A1-A2-A3_no_rRNA.1_(paired)_contig_14001	sp|Q9NP84|TNR12_HUMAN 129	618	3.670052013	45.04643131	0.081472647	7.36E-07	0.000176796	DOWN
A1-A2-A3_no_rRNA.1_(paired)_contig_1959	sp|Q24K16|ZADH2_BOVIN 377	1146	8.482019985	47.38183742	0.179014163	0.000189342	0.02482415	DOWN
A1-A2-A3_no_rRNA.1_(paired)_contig_6727	sp|Q3SZ90|RL13A_BOVIN 203	1117	61.57489514	308.8774443	0.199350572	2.23E-21	1.56E-18	DOWN
A1-A2-A3_no_rRNA.1_(paired)_contig_1367	sp|P01965|HBA_PIG 141	564	53.37547599	192.0506118	0.277924009	4.64E-09	1.59E-06	DOWN
A1-A2-A3_no_rRNA.1_(paired)_contig_6301	sp|P29751|ACTB_RABIT 375	384	25.39023605	129.5370728	0.196007487	6.92E-10	2.60E-07	DOWN
A1-A2-A3_no_rRNA.1_(paired)_contig_16308	sp|Q8BTM8|FLNA_MOUSE 2647	713	7.188357827	46.4272232	0.154830665	8.06E-05	0.011861329	DOWN
A1-A2-A3_no_rRNA.1_(paired)_contig_347	sp|P05386|RLA1_HUMAN 114	530	137.3304506	1450.193082	0.094698046	1.41E-171	8.61E-168	DOWN
A1-A2-A3_no_rRNA.1_(paired)_contig_6941	sp|Q4R3D4|EF1D_MACFA 281	1222	29.88962376	166.0603212	0.179992569	1.47E-13	7.32E-11	DOWN
A1-A2-A3_no_rRNA.1_(paired)_contig_4850	sp|Q3SZ10|RL3L_BOVIN 407	1470	34.16465329	147.8501061	0.231076285	3.55E-09	1.24E-06	DOWN
A1-A2-A3_no_rRNA.1_(paired)_contig_72	sp|Q4PS85|MYOZ1_PIG 298	1955	348.195499	1523.869185	0.22849435	6.58E-85	1.86E-81	DOWN
A1-A2-A3_no_rRNA.1_(paired)_contig_4282	sp|P62865|UBIM_BOVIN 74	584	24.71457816	179.7266391	0.137512048	6.17E-18	3.88E-15	DOWN
A1-A2-A3_no_rRNA.1_(paired)_contig_8755	sp|Q9XSJ4|ENOA_BOVIN 434	740	15.56377726	113.3369819	0.137323026	8.50E-12	3.79E-09	DOWN
A1-A2-A3_no_rRNA.1_(paired)_contig_981	sp|Q865U8|ANKR1_PIG 319	2531	10.03194378	56.41918553	0.177810858	5.15E-05	0.008213736	DOWN
First_Contig2035	sp|Q28851|ATPK_BOVIN 88	886	22.90632768	96.57463275	0.237187831	2.20E-06	0.000482733	DOWN
A1-A2-A3_no_rRNA.1_(paired)_contig_126	sp|Q0VCY0|AT2A1_BOVIN 993	1060	294.1128063	1531.348169	0.192061356	2.06E-105	7.41E-102	DOWN
First_Contig2130	sp|P62907|RL10A_RAT 217	1168	114.6958178	329.6299079	0.347953311	1.42E-09	5.25E-07	DOWN
A1-A2-A3_no_rRNA.1_(paired)_contig_11017	-	758	15.73822634	75.17748803	0.209347595	5.57E-06	0.001112328	DOWN
A1-A2-A3_no_rRNA.1_(paired)_contig_2271	sp|Q2HY40|TXNIP_PIG 391	1724	241.3183885	718.4512399	0.33588694	6.66E-21	4.55E-18	DOWN
A1-A2-A3_no_rRNA.1_(paired)_contig_7463	sp|Q96MF2|STAC3_HUMAN 364	408	27.14548784	105.2055772	0.258023278	5.20E-06	0.001047683	DOWN
A1-A2-A3_no_rRNA.1_(paired)_contig_10278	sp|Q0VCG3|PRVA_BOVIN 110	578	25.22593833	104.0901077	0.242347125	1.66E-06	0.000372828	DOWN
A1-A2-A3_no_rRNA.1_(paired)_contig_25476	sp|P10316|1A69_HUMAN 365	480	19.94399207	92.29516435	0.216089242	6.49E-07	0.000157941	DOWN
A1-A2-A3_no_rRNA.1_(paired)_contig_6270	sp|Q9Y6E2|BZW2_HUMAN 419	1700	41.06476991	124.2516831	0.330496689	9.80E-05	0.014112188	DOWN
First_Contig648	sp|Q14315|FLNC_HUMAN 2725	345	18.35647698	395.574476	0.046404604	2.35E-62	4.66E-59	DOWN
A1-A2-A3_no_rRNA.1_(paired)_contig_1908	sp|Q32KN2|BNIP3_BOVIN 196	1425	25.92105307	90.04376044	0.28787173	9.10E-05	0.013164705	DOWN
A1-A2-A3_no_rRNA.1_(paired)_contig_3240	sp|Q3ZBI6|FHL3_BOVIN 280	2774	23.39257387	86.85614829	0.26932548	8.63E-05	0.012611116	DOWN
A1-A2-A3_no_rRNA.1_(paired)_contig_4573	-	395	23.11716471	86.39779906	0.267566593	8.63E-05	0.012611116	DOWN
A1-A2-A3_no_rRNA.1_(paired)_contig_4312	sp|Q96MF2|STAC3_HUMAN 364	804	82.50538716	248.2647426	0.332328249	2.97E-08	8.67E-06	DOWN
First_Contig2233	sp|Q4GWZ2|RSSA_PIG 295	1441	35.95603775	153.3507773	0.234469224	1.61E-09	5.84E-07	DOWN
A1-A2-A3_no_rRNA.1_(paired)_contig_8056	sp|P02067|HBB_PIG 147	759	18.51171146	207.2686256	0.089312656	3.30E-26	2.78E-23	DOWN
A1-A2-A3_no_rRNA.1_(paired)_contig_3868	sp|Q95281|RL29_PIG 160	701	95.38450019	346.2777436	0.27545663	1.14E-15	6.41E-13	DOWN
A1-A2-A3_no_rRNA.1_(paired)_contig_4275	sp|P00429|CX6B1_BOVIN 86	500	98.38217871	229.9165281	0.427903899	0.000372891	0.045434256	DOWN
A1-A2-A3_no_rRNA.1_(paired)_contig_2602	sp|Q5VST9|OBSCN_HUMAN 7968	6188	17.82672176	94.36673367	0.188908963	6.69E-08	1.87E-05	DOWN
A1-A2-A3_no_rRNA.1_(paired)_contig_15762	-	605	11.10067637	251.0352558	0.044219591	2.74E-40	3.39E-37	DOWN
A1-A2-A3_no_rRNA.1_(paired)_contig_2292	-	1662	7.993104513	93.35852045	0.085617301	5.90E-13	2.82E-10	DOWN
A1-A2-A3_no_rRNA.1_(paired)_contig_32	sp|P62083|RS7_RAT 194	748	73.75749333	389.130752	0.189544242	2.67E-28	2.43E-25	DOWN
A1-A2-A3_no_rRNA.1_(paired)_contig_2034	sp|P61515|RL37P_RAT 92	628	36.25682909	161.0587606	0.225115535	2.41E-10	9.57E-08	DOWN
A1-A2-A3_no_rRNA.1_(paired)_contig_129	sp|P16960|RYR1_PIG 5035	13089	103.5373049	240.7230827	0.430109584	0.000331547	0.040709511	DOWN
A1-A2-A3_no_rRNA.1_(paired)_contig_4636	sp|A2VE22|ENHO_BOVIN 76	1289	13.52816085	76.00105144	0.177999654	8.16E-07	0.000192721	DOWN
A1-A2-A3_no_rRNA.1_(paired)_contig_13068	sp|P55822|SH3BG_HUMAN 239	231	25.24777897	105.2201961	0.239951834	1.69E-06	0.000378757	DOWN
A1-A2-A3_no_rRNA.1_(paired)_contig_7267	-	600	4.467454223	43.15939743	0.103510579	6.77E-06	0.001321831	DOWN
A1-A2-A3_no_rRNA.1_(paired)_contig_13345	sp|Q5RAZ9|RL36_PONAB 105	703	12.0253172	127.0411431	0.094656872	7.21E-16	4.11E-13	DOWN
A1-A2-A3_no_rRNA.1_(paired)_contig_4132	sp|A8D8X1|RL10_SHEEP 214	840	91.69853056	888.2962708	0.10322967	8.37E-101	2.89E-97	DOWN
A1-A2-A3_no_rRNA.1_(paired)_contig_1269	sp|P02722|ADT1_BOVIN 298	3360	113.6413051	266.9599251	0.425686758	0.000101061	0.01452209	DOWN
First_Contig22	sp|P54296|MYOM2_HUMAN 1465	3664	84.91035709	265.8010484	0.319450798	1.43E-09	5.24E-07	DOWN
A1-A2-A3_no_rRNA.1_(paired)_contig_14775	sp|P30427|PLEC_RAT 4687	3825	5.336687397	42.00603258	0.127045738	4.94E-05	0.007903234	DOWN
A1-A2-A3_no_rRNA.1_(paired)_contig_31973	sp|A6NNS2|DRS7C_HUMAN 312	268	1.099094856	25.44164353	0.043200623	0.000166045	0.022323208	DOWN
A1-A2-A3_no_rRNA.1_(paired)_contig_1497	sp|Q9BSL1|UBAC1_HUMAN 405	1609	13.41893038	67.27525696	0.199463086	1.36E-05	0.002491157	DOWN
A1-A2-A3_no_rRNA.1_(paired)_contig_1092	sp|P30050|RL12_HUMAN 165	648	146.4150392	327.2228581	0.447447468	0.000114504	0.016218691	DOWN
A1-A2-A3_no_rRNA.1_(paired)_contig_1338	sp|Q2TBA0|KLH40_HUMAN 621	4377	29.51630911	107.9785008	0.273353574	1.09E-05	0.002051883	DOWN
A1-A2-A3_no_rRNA.1_(paired)_contig_10861	sp|Q07984|SSRD_RAT 173	765	19.52164871	75.78265113	0.257600498	0.000142615	0.019707653	DOWN
A1-A2-A3_no_rRNA.1_(paired)_contig_5311	sp|Q5VST9|OBSCN_HUMAN 7968	287	63.9405134	903.3949101	0.070778031	5.16E-123	2.56E-119	DOWN
A1-A2-A3_no_rRNA.1_(paired)_contig_88	sp|P02540|DESM_PIG 471	1918	737.4225077	1838.415826	0.401118451	3.79E-31	3.71E-28	DOWN
A1-A2-A3_no_rRNA.1_(paired)_contig_4168	sp|Q71TY3|RS27_RAT 84	642	58.22326598	191.2240135	0.304476749	9.23E-08	2.49E-05	DOWN
A1-A2-A3_no_rRNA.1_(paired)_contig_17210	sp|P83750|ACTB_CYPCA 375	291	51.62346559	314.1911381	0.164305925	1.87E-26	1.61E-23	DOWN
A1-A2-A3_no_rRNA.1_(paired)_contig_10216	sp|Q867C0|RAMP1_PIG 148	511	11.47102286	68.65165269	0.167090265	1.88E-06	0.000415729	DOWN
A1-A2-A3_no_rRNA.1_(paired)_contig_40954	sp|O14818|PSA7_HUMAN 248	204	1.588299821	30.82566705	0.051525238	2.01E-05	0.003544905	DOWN
A1-A2-A3_no_rRNA.1_(paired)_contig_1	sp|P02641|TNNT3_RABIT 279	5036	792.4624063	2081.331702	0.380747771	2.08E-41	2.71E-38	DOWN
A1-A2-A3_no_rRNA.1_(paired)_contig_18936	sp|B2MVP8|FITM1_PIG 290	305	9.754196574	70.88824608	0.137599632	1.36E-07	3.57E-05	DOWN
A1-A2-A3_no_rRNA.1_(paired)_contig_827	sp|Q5EAC9|HSPB8_BOVIN 196	6398	12.26478541	65.0740744	0.18847422	1.42E-05	0.002571583	DOWN
A1-A2-A3_no_rRNA.1_(paired)_contig_15719	sp|Q6IED8|IFI6_BOVIN 134	574	19.65426696	106.4772581	0.184586524	8.75E-09	2.81E-06	DOWN
A1-A2-A3_no_rRNA.1_(paired)_contig_6186	-	356	1.00E-05	23.6183529	4.23E-07	0.000103589	0.014831517	DOWN
A1-A2-A3_no_rRNA.1_(paired)_contig_2919	sp|P46405|RS12_PIG 132	592	113.9917318	376.4969558	0.302769332	2.07E-14	1.08E-11	DOWN
A1-A2-A3_no_rRNA.1_(paired)_contig_5670	-	213	81.72931267	204.0084501	0.400617291	0.000107427	0.015298182	DOWN
A1-A2-A3_no_rRNA.1_(paired)_contig_5053	sp|A1XQS5|AT5G1_PIG 136	972	13.18235373	90.5741822	0.145542067	5.15E-09	1.75E-06	DOWN
A1-A2-A3_no_rRNA.1_(paired)_contig_7031	sp|Q2MJQ7|CCG1_PIG 224	915	24.82008435	211.9697554	0.117092574	2.93E-23	2.21E-20	DOWN
A1-A2-A3_no_rRNA.1_(paired)_contig_5715	sp|Q5VST9|OBSCN_HUMAN 7968	784	16.26828615	67.6825197	0.24036171	0.000141504	0.019588318	DOWN
A1-A2-A3_no_rRNA.1_(paired)_contig_6788	sp|P20305|GELS_PIG 772	2807	21.64844888	99.012354	0.218643917	3.84E-07	9.53E-05	DOWN
A1-A2-A3_no_rRNA.1_(paired)_contig_470	sp|A8MU46|SMTL1_HUMAN 457	1500	58.49910387	234.3443407	0.249628831	9.72E-13	4.56E-10	DOWN
A1-A2-A3_no_rRNA.1_(paired)_contig_23990	sp|Q9H0E2|TOLIP_HUMAN 274	1294	1.684486026	24.29843925	0.069324865	0.000270334	0.034144701	DOWN
A1-A2-A3_no_rRNA.1_(paired)_contig_4196	sp|P21195|PDIA1_RABIT 509	2383	9.394193881	53.19257816	0.17660723	5.24E-05	0.008261947	DOWN
First_Contig21	sp|Q3TJD7|PDLI7_MOUSE 457	2811	54.11222069	214.395355	0.252394557	2.22E-11	9.66E-09	DOWN
First_Contig32	sp|Q14315|FLNC_HUMAN 2725	3289	28.64076112	408.804952	0.070059722	1.75E-56	3.16E-53	DOWN
A1-A2-A3_no_rRNA.1_(paired)_contig_15815	sp|Q52NJ0|PRAF1_PIG 185	799	3.244186868	46.29377012	0.07007826	4.56E-07	0.000111893	DOWN
A1-A2-A3_no_rRNA.1_(paired)_contig_28652	sp|A2AAJ9|OBSCN_MOUSE 8891	317	10.31415576	61.18369913	0.168576858	6.65E-06	0.001302626	DOWN
A1-A2-A3_no_rRNA.1_(paired)_contig_4213	sp|Q9D783|KLH40_MOUSE 621	1664	5.363635736	112.3753922	0.047729629	4.66E-18	2.96E-15	DOWN
A1-A2-A3_no_rRNA.1_(paired)_contig_3002	sp|Q9GKY7|JPH2_RABIT 694	931	13.03519415	68.94898776	0.189055628	1.37E-05	0.002502305	DOWN
A1-A2-A3_no_rRNA.1_(paired)_contig_23729	-	2637	1.217548689	42.75031536	0.028480461	1.01E-07	2.71E-05	DOWN
A1-A2-A3_no_rRNA.1_(paired)_contig_4318	sp|Q7M2W6|CRYAB_PIG 175	1279	55.18057712	489.5413052	0.11271894	4.00E-53	6.48E-50	DOWN
A1-A2-A3_no_rRNA.1_(paired)_contig_348	sp|Q02372|NDUB8_BOVIN 186	678	22.28730931	95.82408561	0.232585672	3.16E-06	0.000662198	DOWN
A1-A2-A3_no_rRNA.1_(paired)_contig_1590	sp|Q7TQ48|SRCA_MOUSE 910	5103	48.24438423	183.7375828	0.262572216	2.33E-09	8.30E-07	DOWN
A1-A2-A3_no_rRNA.1_(paired)_contig_22880	sp|P13752|HA1A_BOVIN 360	233	18.45724614	281.5649756	0.065552351	3.72E-40	4.53E-37	DOWN
A1-A2-A3_no_rRNA.1_(paired)_contig_171	-	1814	707.8958534	3819.97388	0.185314318	1.34E-271	1.19E-267	DOWN
A1-A2-A3_no_rRNA.1_(paired)_contig_13346	-	2530	1.618319429	45.47994028	0.035583148	2.04E-08	6.17E-06	DOWN
A1-A2-A3_no_rRNA.1_(paired)_contig_696	sp|Q14315|FLNC_HUMAN 2725	4418	58.36477288	715.9696704	0.081518499	1.01E-91	3.08E-88	DOWN
A1-A2-A3_no_rRNA.1_(paired)_contig_4516	sp|Q14315|FLNC_HUMAN 2725	307	12.5690626	378.5996175	0.033198825	7.09E-65	1.52E-61	DOWN
A1-A2-A3_no_rRNA.1_(paired)_contig_75964	-	418	43.7608035	177.993742	0.245855854	3.73E-10	1.44E-07	DOWN
A1-A2-A3_no_rRNA.1_(paired)_contig_123	sp|Q14324|MYPC2_HUMAN 1141	4044	458.1882934	1517.535369	0.301929235	1.17E-53	1.98E-50	DOWN
A1-A2-A3_no_rRNA.1_(paired)_contig_8910	-	205	9.914371741	47.90861139	0.206943417	0.000386315	0.046640015	DOWN
First_Contig158	sp|P70083|AT2A1_MAKNI 996	283	111.5779348	1100.669808	0.101372759	1.09E-125	5.77E-122	DOWN
A1-A2-A3_no_rRNA.1_(paired)_contig_4126	sp|P56381|ATP5E_HUMAN 51	411	158.10065	339.1859915	0.466117864	0.000412362	0.049709043	DOWN
A1-A2-A3_no_rRNA.1_(paired)_contig_410	sp|Q9WUH4|FHL1_RAT 280	7317	243.9347676	503.9146152	0.484079565	8.47E-05	0.012412042	DOWN
A1-A2-A3_no_rRNA.1_(paired)_contig_1443	sp|Q5E956|TPIS_BOVIN 249	2070	260.7900415	1079.50974	0.241581925	2.44E-56	4.29E-53	DOWN
A1-A2-A3_no_rRNA.1_(paired)_contig_3300	-	328	4.220792317	72.05679187	0.058575912	4.55E-11	1.87E-08	DOWN
A1-A2-A3_no_rRNA.1_(paired)_contig_2598	sp|Q56JZ1|RL13_BOVIN 211	1201	23.64307695	110.4854845	0.213992608	7.55E-08	2.07E-05	DOWN
A1-A2-A3_no_rRNA.1_(paired)_contig_105	sp|P04466|MLRS_RAT 169	744	3742.700439	16123.94669	0.232120616	0	0	DOWN
A1-A2-A3_no_rRNA.1_(paired)_contig_77397	sp|Q3E813|YL154_YEAST 49	247	10.37509945	60.64451843	0.171080581	9.94E-06	0.001876783	DOWN
A1-A2-A3_no_rRNA.1_(paired)_contig_6388	sp|P84100|RL19_RAT 196	766	119.3995813	319.1076453	0.374167097	7.12E-08	1.97E-05	DOWN
A1-A2-A3_no_rRNA.1_(paired)_contig_13153	sp|Q6PQZ1|AQP1_PIG 271	897	6.50193639	40.17264039	0.161849864	0.000292545	0.036314085	DOWN
A1-A2-A3_no_rRNA.1_(paired)_contig_14018	-	236	10.8586846	60.47724661	0.179549917	9.94E-06	0.001876783	DOWN
A1-A2-A3_no_rRNA.1_(paired)_contig_46523	sp|Q9TV61|MYH1_PIG 1939	533	11.55018781	83.18387839	0.138851278	6.90E-09	2.26E-06	DOWN
A1-A2-A3_no_rRNA.1_(paired)_contig_196	sp|Q2HYU2|K6PF_PIG 780	6174	122.9660346	410.7214422	0.299390346	5.97E-16	3.46E-13	DOWN
A1-A2-A3_no_rRNA.1_(paired)_contig_577	sp|Q5VST9|OBSCN_HUMAN 7968	299	47.97640942	202.6355243	0.236762086	5.59E-12	2.54E-09	DOWN
A1-A2-A3_no_rRNA.1_(paired)_contig_16989	sp|P00690|AMYP_PIG 511	234	4.909290355	38.80073159	0.126525716	7.09E-05	0.010734092	DOWN
A1-A2-A3_no_rRNA.1_(paired)_contig_432	sp|Q2HY40|TXNIP_PIG 391	1050	144.0806586	574.4716833	0.250805502	7.66E-29	7.07E-26	DOWN
A1-A2-A3_no_rRNA.1_(paired)_contig_5188	-	304	39.0482371	189.6571496	0.205888558	5.23E-13	2.51E-10	DOWN
A1-A2-A3_no_rRNA.1_(paired)_contig_9102	sp|P42026|NDUS7_BOVIN 216	932	14.94910518	65.00860704	0.229955784	5.81E-05	0.009036664	DOWN
A1-A2-A3_no_rRNA.1_(paired)_contig_5116	sp|P14790|68MP_BOVIN 60	533	32.10841684	124.9415225	0.256987559	7.70E-07	0.000183885	DOWN
A1-A2-A3_no_rRNA.1_(paired)_contig_23128	sp|B2MVP8|FITM1_PIG 290	668	5.026878148	48.54995896	0.103540317	5.08E-06	0.001031393	DOWN
A1-A2-A3_no_rRNA.1_(paired)_contig_111	sp|Q1KYT0|ENOB_PIG 434	2005	1774.513806	6531.611024	0.271680876	1.02E-276	1.02E-272	DOWN
A1-A2-A3_no_rRNA.1_(paired)_contig_2555	sp|Q8TGM7|ART2_YEAST 61	1661	58.85828304	437.3391643	0.134582694	1.45E-42	2.01E-39	DOWN
A1-A2-A3_no_rRNA.1_(paired)_contig_14	sp|P68136|ACTS_RAT 377	1592	11154.41958	39136.71358	0.285011657	0	0	DOWN
A1-A2-A3_no_rRNA.1_(paired)_contig_1020	sp|P63245|GBLP_RAT 317	1287	129.5411814	422.6219056	0.306517906	1.37E-15	7.68E-13	DOWN
A1-A2-A3_no_rRNA.1_(paired)_contig_985	sp|Q7SIB7|PGK1_PIG 417	2046	224.4740622	592.2237433	0.379035905	6.40E-13	3.04E-10	DOWN
A1-A2-A3_no_rRNA.1_(paired)_contig_3613	sp|P62859|RS28_RAT 69	332	76.21229665	381.4817135	0.199779685	3.85E-26	3.22E-23	DOWN
A1-A2-A3_no_rRNA.1_(paired)_contig_13513	sp|Q3SZ13|UQCC2_BOVIN 136	560	25.51077667	96.45885598	0.264473141	1.79E-05	0.003208548	DOWN
A1-A2-A3_no_rRNA.1_(paired)_contig_2785	sp|Q3KNY0|IGFN1_MOUSE 2849	4736	23.78974106	89.85739281	0.264749959	3.18E-05	0.005335972	DOWN
A1-A2-A3_no_rRNA.1_(paired)_contig_924	sp|Q13698|CAC1S_HUMAN 1873	6065	26.99826389	92.47682983	0.291946252	0.000110457	0.015701568	DOWN
First_Contig2319	sp|P62268|RS23_RAT 143	839	89.87687706	224.3493955	0.400611184	5.18E-05	0.008189524	DOWN
A1-A2-A3_no_rRNA.1_(paired)_contig_4661	sp|Q17QJ3|DUS26_BOVIN 211	1673	12.21893905	70.44541783	0.173452574	2.90E-06	0.000612697	DOWN
A1-A2-A3_no_rRNA.1_(paired)_contig_1453	sp|Q3ZCB6|PPDPF_BOVIN 116	875	28.17652133	174.2593266	0.161693046	3.54E-15	1.90E-12	DOWN
A1-A2-A3_no_rRNA.1_(paired)_contig_10603	sp|Q5EA40|BCAT2_BOVIN 393	448	2.169731005	27.83680196	0.077944694	0.000342149	0.041816983	DOWN
A1-A2-A3_no_rRNA.1_(paired)_contig_1170	sp|P02463|CO4A1_MOUSE 1669	6456	33.52096305	122.1058737	0.274523756	2.53E-06	0.000541612	DOWN
A1-A2-A3_no_rRNA.1_(paired)_contig_18854	sp|Q09666|AHNK_HUMAN 5890	286	26.36597897	109.0730152	0.241727791	1.08E-06	0.0002503	DOWN
A1-A2-A3_no_rRNA.1_(paired)_contig_7703	sp|P42899|RLA2_BOVIN 115	485	48.70825812	272.2827993	0.178888487	1.82E-21	1.29E-18	DOWN
First_Contig2269	sp|P43155|CACP_HUMAN 626	3140	66.00337631	180.9393634	0.364781743	3.96E-05	0.006536081	DOWN
A1-A2-A3_no_rRNA.1_(paired)_contig_3045	sp|Q86SG2|ANR23_HUMAN 305	1999	32.43226034	344.1813396	0.094230153	9.56E-42	1.28E-38	DOWN
A1-A2-A3_no_rRNA.1_(paired)_contig_225	sp|Q71V39|EF1A2_RABIT 463	2043	344.5298159	1306.420546	0.263720451	2.86E-59	5.40E-56	DOWN
A1-A2-A3_no_rRNA.1_(paired)_contig_4541	sp|Q9GZV1|ANKR2_HUMAN 360	1714	10.86116046	81.12728097	0.133878029	6.46E-09	2.14E-06	DOWN
A1-A2-A3_no_rRNA.1_(paired)_contig_2501	sp|Q9D119|PPR27_MOUSE 154	834	16.42316558	141.6096907	0.115974871	6.90E-16	3.97E-13	DOWN
A1-A2-A3_no_rRNA.1_(paired)_contig_208	sp|P02600|MYL1_RAT 189	303	2976.877015	10821.06768	0.27510012	0	0	DOWN
A1-A2-A3_no_rRNA.1_(paired)_contig_29245	-	463	7.888794868	55.3196806	0.142603767	2.50E-06	0.000538368	DOWN
A1-A2-A3_no_rRNA.1_(paired)_contig_4959	-	593	6.407741542	44.86037826	0.142837439	5.18E-05	0.008242615	DOWN
A1-A2-A3_no_rRNA.1_(paired)_contig_4921	sp|Q9JI55|PLEC_CRIGR 4473	10112	9.40008701	55.56380193	0.169176455	2.28E-05	0.003943521	DOWN
First_Contig4	sp|P05064|ALDOA_MOUSE 364	1430	3594.321484	11292.67637	0.318287832	0	0	DOWN
A1-A2-A3_no_rRNA.1_(paired)_contig_9375	sp|Q3T1J1|IF5A1_RAT 154	827	32.73255987	141.7403564	0.230933241	6.05E-09	2.03E-06	DOWN
A1-A2-A3_no_rRNA.1_(paired)_contig_7617	sp|Q16875|F263_HUMAN 520	1858	5.929196747	45.65297657	0.12987536	1.23E-05	0.002277439	DOWN
A1-A2-A3_no_rRNA.1_(paired)_contig_1756	sp|Q86VF7|NRAP_HUMAN 1730	5795	124.9746905	328.2574484	0.380721568	8.70E-08	2.36E-05	DOWN
A1-A2-A3_no_rRNA.1_(paired)_contig_876	sp|P61247|RS3A_HUMAN 264	887	176.1367038	380.9640569	0.462344677	0.000134852	0.018798695	DOWN
A1-A2-A3_no_rRNA.1_(paired)_contig_7008	sp|P13696|PEBP1_BOVIN 187	1485	31.51863585	130.4886766	0.241543072	8.02E-08	2.19E-05	DOWN
A1-A2-A3_no_rRNA.1_(paired)_contig_5349	sp|P49427|UB2R1_HUMAN 236	1556	44.3350566	140.8590791	0.314747596	1.18E-05	0.002198917	DOWN
A1-A2-A3_no_rRNA.1_(paired)_contig_149	sp|P00355|G3P_PIG 333	1368	5444.316876	23520.61135	0.231470041	0	0	DOWN
A1-A2-A3_no_rRNA.1_(paired)_contig_142	sp|Q0III9|ACTN3_BOVIN 901	2994	529.7114455	1496.94495	0.353861674	5.59E-37	6.62E-34	DOWN
A1-A2-A3_no_rRNA.1_(paired)_contig_34	sp|Q2KHU5|MACD1_BOVIN 325	1308	34.50015057	128.4296875	0.268630651	8.43E-07	0.00019846	DOWN
A1-A2-A3_no_rRNA.1_(paired)_contig_9511	-	354	9.236122532	78.34098777	0.117896427	5.54E-09	1.87E-06	DOWN
A1-A2-A3_no_rRNA.1_(paired)_contig_27742	sp|Q9GKW3|ALDOC_MACFA 364	1463	110.1721264	265.2640423	0.415330044	4.74E-05	0.00762661	DOWN
A1-A2-A3_no_rRNA.1_(paired)_contig_384	sp|P15259|PGAM2_HUMAN 253	1025	215.8171935	1932.061238	0.111703081	6.22E-208	4.11E-204	DOWN
A1-A2-A3_no_rRNA.1_(paired)_contig_4520	-	592	25.42548011	282.1489312	0.090113686	3.84E-35	4.23E-32	DOWN
A1-A2-A3_no_rRNA.1_(paired)_contig_5103	sp|P62979|RS27A_HUMAN 156	690	143.5220363	466.4358628	0.307699402	6.56E-17	3.94E-14	DOWN
A1-A2-A3_no_rRNA.1_(paired)_contig_22933	sp|Q9WV06|ANKR2_MOUSE 328	313	2.258587256	46.38954712	0.048687418	1.05E-07	2.80E-05	DOWN
A1-A2-A3_no_rRNA.1_(paired)_contig_18134	sp|P13749|1A04_PANTR 365	878	31.93834454	140.1462905	0.2278929	3.15E-09	1.11E-06	DOWN
A1-A2-A3_no_rRNA.1_(paired)_contig_156	sp|P79334|PYGM_BOVIN 842	3083	929.8479375	2744.984269	0.338744359	1.82E-74	4.50E-71	DOWN
A1-A2-A3_no_rRNA.1_(paired)_contig_10675	-	304	25.96756214	11.15630292	2.327613577	0.000383125	0.046467146	UP
A1-A2-A3_no_rRNA.1_(paired)_contig_1436	sp|Q9UN81|LORF1_HUMAN 338	1204	170.1044643	16.81321565	10.11730699	1.81E-49	2.65E-46	UP
A1-A2-A3_no_rRNA.1_(paired)_contig_1284	-	949	24.79993463	6.291339774	3.941916272	1.25E-05	0.002316568	UP
A1-A2-A3_no_rRNA.1_(paired)_contig_15307	-	261	27.87574064	7.173944469	3.885692279	3.82E-06	0.000791196	UP
A1-A2-A3_no_rRNA.1_(paired)_contig_23116	-	279	14.56950686	1.266247046	11.50605398	4.94E-05	0.007914467	UP
A1-A2-A3_no_rRNA.1_(paired)_contig_268	sp|P97541|HSPB6_RAT 162	1453	570.7683549	236.1865341	2.416599901	2.06E-71	4.67E-68	UP
A1-A2-A3_no_rRNA.1_(paired)_contig_1050	sp|O00370|LORF2_HUMAN 1275	1418	16.16118997	3.811867958	4.239703512	0.000158462	0.021412642	UP
A1-A2-A3_no_rRNA.1_(paired)_contig_3969	sp|Q99614|TTC1_HUMAN 292	1454	36.46515532	16.44928066	2.216823707	1.98E-05	0.003521008	UP
A1-A2-A3_no_rRNA.1_(paired)_contig_11349	sp|Q3SZX8|CCD25_BOVIN 208	290	37.5814641	13.27856514	2.830235323	1.24E-06	0.000285042	UP
A1-A2-A3_no_rRNA.1_(paired)_contig_6396	sp|P11369|LORF2_MOUSE 1281	203	10.44735681	0.174030998	60.03158598	0.000285636	0.035849156	UP
A1-A2-A3_no_rRNA.1_(paired)_contig_7910	sp|O00370|LORF2_HUMAN 1275	303	26.15047734	9.56079205	2.735178968	5.95E-05	0.009198571	UP
A1-A2-A3_no_rRNA.1_(paired)_contig_887	sp|Q9NWH9|SLTM_HUMAN 1034	3854	27.51444516	9.533322335	2.886133941	3.41E-05	0.005702814	UP
A1-A2-A3_no_rRNA.1_(paired)_contig_3273	-	350	51.75794688	5.753464791	8.99596135	2.49E-15	1.37E-12	UP
A1-A2-A3_no_rRNA.1_(paired)_contig_272	-	434	544.1167849	116.7298884	4.661332179	5.70E-113	2.38E-109	UP
A1-A2-A3_no_rRNA.1_(paired)_contig_2280	sp|O00370|LORF2_HUMAN 1275	781	40.43092902	11.94195805	3.385619748	4.24E-08	1.21E-05	UP
A1-A2-A3_no_rRNA.1_(paired)_contig_5749	-	418	24.17062093	1.605831481	15.05177923	1.17E-08	3.67E-06	UP
A1-A2-A3_no_rRNA.1_(paired)_contig_7001	-	260	25.03738081	4.212219499	5.94398768	6.95E-07	0.00016819	UP
A1-A2-A3_no_rRNA.1_(paired)_contig_2368	sp|P11369|LORF2_MOUSE 1281	620	30.69098293	14.64414708	2.095784941	0.000206907	0.026904703	UP
A1-A2-A3_no_rRNA.1_(paired)_contig_1006	sp|P04462|MYH8_RAT 257	2023	45.93814455	20.92105512	2.195785264	2.01E-06	0.000443043	UP
A1-A2-A3_no_rRNA.1_(paired)_contig_4966	-	918	14.95247912	2.347522709	6.369471554	0.000301988	0.037369209	UP
A1-A2-A3_no_rRNA.1_(paired)_contig_103	-	573	28.06777522	8.076799873	3.475110893	6.17E-06	0.001223688	UP
A1-A2-A3_no_rRNA.1_(paired)_contig_145	-	749	2249.254627	975.0420082	2.306828432	1.47E-263	1.17E-259	UP
A1-A2-A3_no_rRNA.1_(paired)_contig_7273	sp|Q9P0P8|CF203_HUMAN 240	1200	32.15585182	10.74568899	2.992442071	2.95E-06	0.00062214	UP
A1-A2-A3_no_rRNA.1_(paired)_contig_20480	-	482	11.48896166	0.366476064	31.34982823	0.000121991	0.017187053	UP
A1-A2-A3_no_rRNA.1_(paired)_contig_14705	-	304	20.3477166	1.743172331	11.67280839	3.46E-07	8.59E-05	UP
A1-A2-A3_no_rRNA.1_(paired)_contig_3685	sp|Q865S0|RCAS1_CANFA 213	1278	26.75908968	11.25087252	2.378401287	0.000224529	0.028911787	UP
A1-A2-A3_no_rRNA.1_(paired)_contig_2316	sp|P11369|LORF2_MOUSE 1281	581	31.33158113	11.00588805	2.846801729	1.54E-05	0.002776281	UP
A1-A2-A3_no_rRNA.1_(paired)_contig_5057	-	1098	31.33361276	12.90222707	2.428542963	2.28E-05	0.003931079	UP
A1-A2-A3_no_rRNA.1_(paired)_contig_469	sp|A8MU46|SMTL1_HUMAN 457	305	39.49966731	18.99619666	2.079346093	1.36E-05	0.002494393	UP
A1-A2-A3_no_rRNA.1_(paired)_contig_616	sp|Q3T0K1|CALU_BOVIN 315	237	35.79431955	17.73867855	2.017868436	6.99E-05	0.010598333	UP
A1-A2-A3_no_rRNA.1_(paired)_contig_2930	-	258	33.3375066	1.00E-05	3333750.66	4.44E-13	2.16E-10	UP
A1-A2-A3_no_rRNA.1_(paired)_contig_3314	sp|Q642C0|DNJC8_RAT 253	1457	58.40606658	24.44126212	2.389650186	1.68E-08	5.17E-06	UP
A1-A2-A3_no_rRNA.1_(paired)_contig_3211	sp|O00370|LORF2_HUMAN 1275	473	30.26530798	12.17444332	2.485970585	4.01E-05	0.006584462	UP
A1-A2-A3_no_rRNA.1_(paired)_contig_1675	sp|O00370|LORF2_HUMAN 1275	370	106.6775526	15.37258136	6.939469049	2.61E-27	2.27E-24	UP
A1-A2-A3_no_rRNA.1_(paired)_contig_2552	-	646	43.04368509	14.546944	2.958950353	6.30E-08	1.77E-05	UP
A1-A2-A3_no_rRNA.1_(paired)_contig_3475	sp|P51825|AFF1_HUMAN 1210	555	21.33551051	3.437347386	6.206969538	5.17E-06	0.001045551	UP
A1-A2-A3_no_rRNA.1_(paired)_contig_47324	-	217	20.76833431	6.512127664	3.189178005	0.000288733	0.03595334	UP
A1-A2-A3_no_rRNA.1_(paired)_contig_3645	sp|P08548|LIN1_NYCCO 1260	274	47.73120257	5.673156472	8.413517732	6.51E-14	3.29E-11	UP
A1-A2-A3_no_rRNA.1_(paired)_contig_26833	-	324	12.90961538	1.00E-05	1290961.538	5.18E-05	0.00823734	UP
A1-A2-A3_no_rRNA.1_(paired)_contig_1180	sp|O88345|PDK4_SPETR 412	2460	69.84363571	18.46836758	3.781798007	7.95E-14	3.99E-11	UP
A1-A2-A3_no_rRNA.1_(paired)_contig_11268	-	541	26.95118735	10.31768988	2.612133884	9.80E-05	0.014128355	UP
A1-A2-A3_no_rRNA.1_(paired)_contig_4249	sp|P11369|LORF2_MOUSE 1281	272	68.0081105	31.95132343	2.128491192	8.34E-09	2.70E-06	UP
A1-A2-A3_no_rRNA.1_(paired)_contig_5313	-	698	31.10155007	10.42640153	2.982961089	5.28E-06	0.001059459	UP
A1-A2-A3_no_rRNA.1_(paired)_contig_3459	sp|Q01063|PDE4D_MOUSE 747	642	23.21589644	7.593932049	3.057164101	7.45E-05	0.011148059	UP
A1-A2-A3_no_rRNA.1_(paired)_contig_1659	sp|O00370|LORF2_HUMAN 1275	789	202.1582302	20.99996099	9.626600275	8.70E-58	1.61E-54	UP
A1-A2-A3_no_rRNA.1_(paired)_contig_1920	-	297	71.20950454	0.5947524	119.7296632	4.63E-28	4.18E-25	UP
A1-A2-A3_no_rRNA.1_(paired)_contig_8045	sp|Q9UN81|LORF1_HUMAN 338	371	66.29526867	24.56792314	2.698448229	1.32E-10	5.33E-08	UP
A1-A2-A3_no_rRNA.1_(paired)_contig_3593	sp|P03359|POL_WMSV 294	886	18.08569268	3.22978747	5.599654111	3.96E-05	0.00652386	UP
A1-A2-A3_no_rRNA.1_(paired)_contig_5376	-	225	33.25226	8.007746317	4.152511666	1.61E-07	4.15E-05	UP
A1-A2-A3_no_rRNA.1_(paired)_contig_4303	sp|Q8N131|PORIM_HUMAN 208	566	29.24757434	7.864602234	3.718887932	9.98E-07	0.000232248	UP
A1-A2-A3_no_rRNA.1_(paired)_contig_3210	sp|P08548|LIN1_NYCCO 1260	990	54.7162725	23.80199106	2.298810733	9.28E-08	2.49E-05	UP
A1-A2-A3_no_rRNA.1_(paired)_contig_3788	sp|P23727|P85A_BOVIN 724	2956	25.37020279	11.3299125	2.239223188	0.000383125	0.046467146	UP
A1-A2-A3_no_rRNA.1_(paired)_contig_1335	sp|Q9BY44|EIF2A_HUMAN 585	2496	61.04749761	29.82240082	2.047034978	8.61E-08	2.35E-05	UP
A1-A2-A3_no_rRNA.1_(paired)_contig_3121	sp|Q5RAX7|SPF27_PONAB 226	236	109.5853457	54.33970426	2.016671736	2.40E-12	1.11E-09	UP
A1-A2-A3_no_rRNA.1_(paired)_contig_804	sp|O00370|LORF2_HUMAN 1275	930	28.06213712	12.87773245	2.179120992	0.000188355	0.024776645	UP
A1-A2-A3_no_rRNA.1_(paired)_contig_2472	-	287	64.45367964	19.57212028	3.293137316	6.12E-12	2.76E-09	UP
First_Contig2159	sp|A6NDL7|MT21E_HUMAN 271	2455	36.73868937	12.89374751	2.84934146	1.38E-06	0.000315562	UP
A1-A2-A3_no_rRNA.1_(paired)_contig_2274	sp|Q3SZ84|BOLA3_BOVIN 110	522	109.4151034	52.92476014	2.067370795	8.06E-13	3.81E-10	UP
A1-A2-A3_no_rRNA.1_(paired)_contig_12686	-	621	22.5305596	5.632046642	4.000421344	2.42E-05	0.004140402	UP
A1-A2-A3_no_rRNA.1_(paired)_contig_11863	sp|P11369|LORF2_MOUSE 1281	300	54.59130875	22.8456292	2.38957344	3.97E-08	1.14E-05	UP
A1-A2-A3_no_rRNA.1_(paired)_contig_1922	sp|Q3ZBU2|CISD1_BOVIN 106	1567	52.76468931	24.61933343	2.143221686	5.80E-07	0.000141544	UP
A1-A2-A3_no_rRNA.1_(paired)_contig_9337	sp|P63219|GBG5_RAT 68	535	40.57734944	19.1499156	2.11893098	1.75E-05	0.003143949	UP
A1-A2-A3_no_rRNA.1_(paired)_contig_140	sp|Q5E9V3|MYOZ2_BOVIN 264	1412	413.047942	135.2082812	3.054901211	8.91E-65	1.86E-61	UP
A1-A2-A3_no_rRNA.1_(paired)_contig_53158	-	357	44.3898859	12.86464435	3.450533468	6.16E-09	2.04E-06	UP
A1-A2-A3_no_rRNA.1_(paired)_contig_17604	sp|O00370|LORF2_HUMAN 1275	328	17.06277745	4.416036572	3.863821591	0.000333279	0.040858921	UP
A1-A2-A3_no_rRNA.1_(paired)_contig_20508	-	447	25.17246866	9.484105389	2.654174288	0.000104111	0.01485269	UP
A1-A2-A3_no_rRNA.1_(paired)_contig_10639	-	1375	15.80970014	2.517943762	6.27881384	0.000156733	0.021324345	UP
A1-A2-A3_no_rRNA.1_(paired)_contig_6700	sp|Q1LZH1|MOSC2_BOVIN 336	826	50.42423653	17.32198365	2.910996659	8.77E-09	2.80E-06	UP
A1-A2-A3_no_rRNA.1_(paired)_contig_25718	sp|O00370|LORF2_HUMAN 1275	289	33.94035339	13.44675496	2.52405532	1.93E-05	0.003437316	UP
A1-A2-A3_no_rRNA.1_(paired)_contig_2943	-	395	19.83601875	3.666987331	5.409350227	1.99E-05	0.003529076	UP
A1-A2-A3_no_rRNA.1_(paired)_contig_1439	-	278	78.72523886	16.3933444	4.802268345	1.29E-17	7.99E-15	UP
A1-A2-A3_no_rRNA.1_(paired)_contig_5757	-	524	15.96456253	2.629395821	6.071570662	0.000156733	0.021324345	UP
First_Contig18	sp|Q5RC34|ML12A_PONAB 171	425	20.1685199	4.571896686	4.411412	2.38E-05	0.004092758	UP
A1-A2-A3_no_rRNA.1_(paired)_contig_298	sp|P11369|LORF2_MOUSE 1281	306	48.22655819	17.31779048	2.784798572	4.66E-08	1.31E-05	UP
A1-A2-A3_no_rRNA.1_(paired)_contig_731	sp|Q00872|MYPC1_HUMAN 1141	1863	33.78793394	15.54975841	2.172891247	6.29E-05	0.009671602	UP
A1-A2-A3_no_rRNA.1_(paired)_contig_4686	sp|P11369|LORF2_MOUSE 1281	564	27.3666824	9.896933026	2.76516799	3.41E-05	0.005702814	UP
A1-A2-A3_no_rRNA.1_(paired)_contig_3406	-	477	15.93203662	3.110667271	5.121742455	0.000316658	0.039123566	UP
A1-A2-A3_no_rRNA.1_(paired)_contig_7898	-	437	58.30484426	25.86968793	2.253790012	3.96E-08	1.14E-05	UP
A1-A2-A3_no_rRNA.1_(paired)_contig_8847	sp|O00370|LORF2_HUMAN 1275	471	10.13127436	0.300027962	33.76776711	0.000285636	0.035849156	UP
A1-A2-A3_no_rRNA.1_(paired)_contig_7101	-	219	73.03410035	26.29457393	2.777535036	1.12E-11	4.92E-09	UP
A1-A2-A3_no_rRNA.1_(paired)_contig_12973	sp|O00370|LORF2_HUMAN 1275	311	22.44698034	6.020577191	3.728376802	4.61E-05	0.00743464	UP
A1-A2-A3_no_rRNA.1_(paired)_contig_27	-	1119	35.00995266	4.988266512	7.018460738	2.13E-10	8.51E-08	UP
A1-A2-A3_no_rRNA.1_(paired)_contig_9765	sp|P11778|MYH7_PAPHA 244	669	15.71853504	2.270727325	6.922246833	0.000156733	0.021324345	UP
A1-A2-A3_no_rRNA.1_(paired)_contig_986	sp|Q9UN81|LORF1_HUMAN 338	479	49.87183062	16.96348078	2.939952671	8.99E-09	2.86E-06	UP
A1-A2-A3_no_rRNA.1_(paired)_contig_17322	-	234	16.61605966	1.660731702	10.00526433	9.64E-06	0.001833976	UP
A1-A2-A3_no_rRNA.1_(paired)_contig_9556	-	334	15.60977951	2.855879939	5.465838847	0.000156733	0.021324345	UP
A1-A2-A3_no_rRNA.1_(paired)_contig_5163	sp|O00370|LORF2_HUMAN 1275	281	26.93994921	11.94372881	2.255572748	0.000224529	0.028911787	UP
A1-A2-A3_no_rRNA.1_(paired)_contig_183	-	759	55.57394299	6.888784323	8.067307726	5.08E-16	2.96E-13	UP
A1-A2-A3_no_rRNA.1_(paired)_contig_4409	-	2272	17.07447728	3.996202109	4.27267611	7.92E-05	0.011720122	UP
A1-A2-A3_no_rRNA.1_(paired)_contig_896	sp|P49756|RBM25_HUMAN 843	3363	27.43246635	11.77609752	2.329504006	0.000131216	0.01835638	UP
A1-A2-A3_no_rRNA.1_(paired)_contig_338	sp|O00370|LORF2_HUMAN 1275	432	47.0473659	11.85787598	3.967604821	2.47E-10	9.75E-08	UP
A1-A2-A3_no_rRNA.1_(paired)_contig_3301	-	289	123.7345015	44.00756168	2.811664559	7.61E-19	4.90E-16	UP
A1-A2-A3_no_rRNA.1_(paired)_contig_13945	-	202	16.04025561	1.3991403	11.46436538	9.64E-06	0.001833976	UP
A1-A2-A3_no_rRNA.1_(paired)_contig_6548	-	365	75.21301826	29.7144817	2.53119065	2.48E-11	1.06E-08	UP
A1-A2-A3_no_rRNA.1_(paired)_contig_15330	-	243	61.33582517	21.22605233	2.88964826	3.17E-10	1.24E-07	UP
A1-A2-A3_no_rRNA.1_(paired)_contig_4323	sp|Q15063|POSTN_HUMAN 836	2323	34.71796037	12.19685348	2.846468593	4.22E-06	0.000868429	UP
A1-A2-A3_no_rRNA.1_(paired)_contig_13137	-	462	12.36886141	1.529363315	8.087588667	0.000246238	0.031300575	UP
A1-A2-A3_no_rRNA.1_(paired)_contig_3149	sp|P08548|LIN1_NYCCO 1260	384	45.79447409	20.97617372	2.18316623	2.01E-06	0.000443043	UP
A1-A2-A3_no_rRNA.1_(paired)_contig_6175	-	596	21.10335887	2.430302006	8.683430628	7.72E-07	0.000183816	UP
A1-A2-A3_no_rRNA.1_(paired)_contig_21314	-	214	16.93016954	0.990512876	17.09232656	1.62E-06	0.000364823	UP
A1-A2-A3_no_rRNA.1_(paired)_contig_571	sp|O00370|LORF2_HUMAN 1275	897	68.86141722	11.81548247	5.828066472	3.35E-17	2.03E-14	UP
A1-A2-A3_no_rRNA.1_(paired)_contig_14187	sp|A2AQ25|SKT_MOUSE 1946	351	18.79796649	2.818211373	6.67017622	8.44E-06	0.001633341	UP
A1-A2-A3_no_rRNA.1_(paired)_contig_1683	sp|O00370|LORF2_HUMAN 1275	1030	28.51201447	9.260814558	3.078780413	1.96E-05	0.00348691	UP
A1-A2-A3_no_rRNA.1_(paired)_contig_2159	-	474	16.21930105	1.267048468	12.80085289	9.64E-06	0.001833976	UP
A1-A2-A3_no_rRNA.1_(paired)_contig_7731	sp|Q96A72|MGN2_HUMAN 148	364	38.35720266	5.143954688	7.456753605	8.78E-11	3.57E-08	UP
A1-A2-A3_no_rRNA.1_(paired)_contig_2127	sp|Q58DQ5|RT09_BOVIN 396	1952	34.31473238	15.34753694	2.235846215	3.79E-05	0.006285321	UP
A1-A2-A3_no_rRNA.1_(paired)_contig_1516	sp|Q7TT00|SP20H_MOUSE 530	543	24.89905274	8.457970598	2.94385662	7.19E-05	0.010836589	UP
A1-A2-A3_no_rRNA.1_(paired)_contig_178	sp|O00370|LORF2_HUMAN 1275	521	49.30020564	24.07206116	2.048025938	2.54E-06	0.00054153	UP
A1-A2-A3_no_rRNA.1_(paired)_contig_5867	sp|B5SNZ6|ABRA_PIG 384	292	122.1606292	58.43686751	2.090471895	3.96E-14	2.03E-11	UP
A1-A2-A3_no_rRNA.1_(paired)_contig_45	sp|O79874|NU1M_PIG 318	3670	6876.061761	1562.386519	4.400999161	0	0	UP
A1-A2-A3_no_rRNA.1_(paired)_contig_4105	-	238	71.78290099	4.601584327	15.59960568	1.73E-23	1.32E-20	UP
A1-A2-A3_no_rRNA.1_(paired)_contig_1447	-	1622	30.74511185	15.35539227	2.002235521	0.000285769	0.03569636	UP
A1-A2-A3_no_rRNA.1_(paired)_contig_2889	sp|Q7Z7G0|TARSH_HUMAN 1075	1517	35.55271182	7.242649302	4.9087993	1.88E-08	5.72E-06	UP
A1-A2-A3_no_rRNA.1_(paired)_contig_2042	-	669	29.49977164	11.51205946	2.56251036	4.47E-05	0.007243131	UP
A1-A2-A3_no_rRNA.1_(paired)_contig_46	sp|Q9UBF9|MYOTI_HUMAN 498	2455	780.2232176	383.1141072	2.036529595	8.32E-80	2.20E-76	UP
A1-A2-A3_no_rRNA.1_(paired)_contig_12568	-	248	31.71243205	5.983017291	5.300407889	2.48E-08	7.43E-06	UP
A1-A2-A3_no_rRNA.1_(paired)_contig_15429	sp|O00370|LORF2_HUMAN 1275	453	49.87318811	13.95974475	3.572643269	5.00E-10	1.91E-07	UP
A1-A2-A3_no_rRNA.1_(paired)_contig_4137	sp|Q2T9V5|TRM6_BOVIN 497	521	17.80913392	4.475369117	3.979366495	0.000333279	0.040858921	UP
A1-A2-A3_no_rRNA.1_(paired)_contig_5608	sp|P08775|RPB1_MOUSE 1970	1267	21.4815357	6.88720463	3.119050014	8.82E-05	0.012810219	UP
A1-A2-A3_no_rRNA.1_(paired)_contig_20818	-	283	12.49006733	1.747689385	7.146617379	0.000246238	0.031300575	UP
A1-A2-A3_no_rRNA.1_(paired)_contig_13348	sp|P46198|IF2M_BOVIN 727	250	19.79425871	4.380708279	4.518506472	4.82E-05	0.007738918	UP
A1-A2-A3_no_rRNA.1_(paired)_contig_2484	sp|O00370|LORF2_HUMAN 1275	1263	30.57520026	11.5523237	2.646671012	2.62E-05	0.004449784	UP
A1-A2-A3_no_rRNA.1_(paired)_contig_2669	sp|O00370|LORF2_HUMAN 1275	466	220.2859685	105.3025716	2.091933417	2.35E-24	1.89E-21	UP
A1-A2-A3_no_rRNA.1_(paired)_contig_16682	-	432	63.27529791	19.70860766	3.210541251	1.15E-11	5.02E-09	UP
A1-A2-A3_no_rRNA.1_(paired)_contig_676	-	1508	17.95081367	1.757043729	10.21648658	4.22E-06	0.000868018	UP
A1-A2-A3_no_rRNA.1_(paired)_contig_10409	-	244	30.0593434	14.91317269	2.015623639	0.000206907	0.026904703	UP
A1-A2-A3_no_rRNA.1_(paired)_contig_12186	-	534	28.73865477	6.351153721	4.524950274	9.37E-07	0.00021933	UP
A1-A2-A3_no_rRNA.1_(paired)_contig_325	sp|Q3ZBG7|SRP19_BOVIN 144	1180	39.44073946	13.50259318	2.920975174	3.85E-07	9.51E-05	UP
A1-A2-A3_no_rRNA.1_(paired)_contig_7123	sp|Q9UN81|LORF1_HUMAN 338	323	26.35513769	8.750041505	3.012001449	2.11E-05	0.00369331	UP
A1-A2-A3_no_rRNA.1_(paired)_contig_5223	sp|O00370|LORF2_HUMAN 1275	275	27.20639455	11.8189197	2.301935815	0.000131216	0.01835638	UP
A1-A2-A3_no_rRNA.1_(paired)_contig_3775	sp|P11369|LORF2_MOUSE 1281	376	25.30373592	11.83873634	2.137367975	0.000383125	0.046467146	UP
A1-A2-A3_no_rRNA.1_(paired)_contig_2551	-	221	21.59199197	5.594978462	3.859173385	4.50E-05	0.007275254	UP
A1-A2-A3_no_rRNA.1_(paired)_contig_10855	-	415	25.55196908	10.38566673	2.460310901	0.000271523	0.034240391	UP
A1-A2-A3_no_rRNA.1_(paired)_contig_860	sp|O18870|SMN_BOVIN 287	359	59.23968194	11.12004752	5.32728676	3.78E-14	1.95E-11	UP
A1-A2-A3_no_rRNA.1_(paired)_contig_3269	sp|Q5R8K4|ZN207_PONAB 494	496	65.38462114	26.99480421	2.42211874	1.52E-09	5.55E-07	UP
First_Contig157	-	445	72.48098344	33.74050414	2.148189106	3.59E-09	1.25E-06	UP
A1-A2-A3_no_rRNA.1_(paired)_contig_6248	-	1487	21.96800136	4.371490137	5.025289014	1.17E-05	0.002197849	UP
A1-A2-A3_no_rRNA.1_(paired)_contig_8302	sp|Q8WZ42|TITIN_HUMAN 34350	962	20.48429468	5.875807497	3.48620929	8.44E-05	0.012390104	UP
A1-A2-A3_no_rRNA.1_(paired)_contig_9718	sp|Q076A5|MYH4_CANFA 1939	640	72.02849442	6.513653943	11.05807816	4.10E-22	3.01E-19	UP
A1-A2-A3_no_rRNA.1_(paired)_contig_16902	-	299	25.31814624	3.426489915	7.388945209	1.38E-07	3.61E-05	UP
A1-A2-A3_no_rRNA.1_(paired)_contig_6604	sp|Q13427|PPIG_HUMAN 754	2506	24.37797653	8.430294876	2.891711012	7.19E-05	0.010836589	UP
A1-A2-A3_no_rRNA.1_(paired)_contig_6449	-	387	15.22260575	3.468927953	4.388273829	0.000316658	0.039123566	UP
A1-A2-A3_no_rRNA.1_(paired)_contig_2339	-	424	34.73554496	6.66571558	5.211075172	8.04E-09	2.61E-06	UP
A1-A2-A3_no_rRNA.1_(paired)_contig_3190	sp|O00370|LORF2_HUMAN 1275	769	38.99342716	9.142171941	4.265225749	2.29E-08	6.88E-06	UP
A1-A2-A3_no_rRNA.1_(paired)_contig_11611	-	257	22.12046004	8.935171274	2.475661559	0.000379316	0.04614619	UP
A1-A2-A3_no_rRNA.1_(paired)_contig_3	sp|Q9TDR1|NU5M_PIG 606	11617	37771.8763	9681.059121	3.901626447	0	0	UP
A1-A2-A3_no_rRNA.1_(paired)_contig_7414	-	329	12.62388948	0.859046628	14.69523199	5.18E-05	0.00823734	UP
A1-A2-A3_no_rRNA.1_(paired)_contig_759	sp|P41218|MNDA_HUMAN 407	1154	28.5623704	8.908607573	3.206154291	6.17E-06	0.001223688	UP
A1-A2-A3_no_rRNA.1_(paired)_contig_13845	-	265	34.4576606	14.13131703	2.438389892	1.65E-05	0.002971076	UP
A1-A2-A3_no_rRNA.1_(paired)_contig_6269	-	317	21.09291313	7.578308817	2.78332721	0.000241981	0.030808848	UP
A1-A2-A3_no_rRNA.1_(paired)_contig_1792	sp|Q28820|TRDN_RABIT 706	230	21.5154986	3.68643053	5.836404193	5.17E-06	0.001045551	UP
A1-A2-A3_no_rRNA.1_(paired)_contig_4482	sp|O00370|LORF2_HUMAN 1275	452	27.76138528	5.158555995	5.38161945	4.40E-07	0.000108509	UP
A1-A2-A3_no_rRNA.1_(paired)_contig_983	sp|P00346|MDHM_PIG 338	625	354.5528769	149.1136573	2.377735771	3.27E-44	4.63E-41	UP
A1-A2-A3_no_rRNA.1_(paired)_contig_2315	sp|P11369|LORF2_MOUSE 1281	420	55.26458285	20.52405569	2.692673597	5.88E-09	1.98E-06	UP
A1-A2-A3_no_rRNA.1_(paired)_contig_285	sp|P11369|LORF2_MOUSE 1281	645	287.9355878	54.27959371	5.304674706	4.15E-64	8.43E-61	UP
A1-A2-A3_no_rRNA.1_(paired)_contig_2448	-	1066	45.97969503	12.29530633	3.739613622	3.36E-09	1.18E-06	UP
A1-A2-A3_no_rRNA.1_(paired)_contig_17365	-	249	10.76494993	0.993164852	10.83903636	0.000285636	0.035849156	UP
A1-A2-A3_no_rRNA.1_(paired)_contig_102	-	849	22.41273194	4.410835115	5.081289904	5.78E-06	0.001151922	UP
A1-A2-A3_no_rRNA.1_(paired)_contig_787	-	430	269.6912948	112.3111069	2.401287836	2.25E-34	2.45E-31	UP
A1-A2-A3_no_rRNA.1_(paired)_contig_10507	sp|P11369|LORF2_MOUSE 1281	315	31.23243769	14.35562365	2.175623884	0.000128058	0.017946193	UP
A1-A2-A3_no_rRNA.1_(paired)_contig_434	-	486	14.12178584	0.7269196	19.42688824	9.23E-06	0.001763451	UP
A1-A2-A3_no_rRNA.1_(paired)_contig_3450	-	2020	59.40727398	23.3306645	2.546317271	4.12E-09	1.42E-06	UP
A1-A2-A3_no_rRNA.1_(paired)_contig_12050	-	303	14.19319588	0.116595025	121.730716	9.23E-06	0.001763451	UP
A1-A2-A3_no_rRNA.1_(paired)_contig_5468	-	360	17.50980227	0.98134146	17.84272139	6.75E-07	0.00016377	UP
A1-A2-A3_no_rRNA.1_(paired)_contig_2896	-	515	17.44466281	2.126557417	8.203240916	1.85E-05	0.00330842	UP
A1-A2-A3_no_rRNA.1_(paired)_contig_3550	sp|P22298|SLPI_PIG 129	544	28.10207751	6.494171429	4.327276823	9.37E-07	0.00021933	UP
A1-A2-A3_no_rRNA.1_(paired)_contig_1237	-	208	81.56974743	34.64890233	2.354179842	3.17E-11	1.34E-08	UP
A1-A2-A3_no_rRNA.1_(paired)_contig_3768	-	447	46.25935341	18.09883445	2.555929971	2.25E-07	5.62E-05	UP
A1-A2-A3_no_rRNA.1_(paired)_contig_1293	sp|O00370|LORF2_HUMAN 1275	745	143.0086165	26.31839246	5.433789952	3.35E-33	3.55E-30	UP
A1-A2-A3_no_rRNA.1_(paired)_contig_2701	sp|P11369|LORF2_MOUSE 1281	396	38.9024069	14.80933477	2.626884159	1.87E-06	0.00041578	UP
A1-A2-A3_no_rRNA.1_(paired)_contig_290	sp|Q5R6C9|UB2V2_PONAB 145	1176	56.90769228	25.89539813	2.197598662	1.09E-07	2.90E-05	UP
A1-A2-A3_no_rRNA.1_(paired)_contig_12442	sp|Q80X50|UBP2L_MOUSE 1107	287	33.97160503	8.493561629	3.999689002	1.61E-07	4.15E-05	UP
A1-A2-A3_no_rRNA.1_(paired)_contig_4423	sp|Q17QQ1|LTOR3_BOVIN 124	566	37.73041174	18.10106863	2.084430069	5.71E-05	0.008892675	UP
A1-A2-A3_no_rRNA.1_(paired)_contig_10016	sp|Q05682|CALD1_HUMAN 793	395	24.53402319	8.764994107	2.799091807	7.19E-05	0.010836589	UP
A1-A2-A3_no_rRNA.1_(paired)_contig_572	sp|O00370|LORF2_HUMAN 1275	460	328.1113536	74.26621504	4.418043298	1.43E-66	3.15E-63	UP
A1-A2-A3_no_rRNA.1_(paired)_contig_283	sp|P00129|QCR7_BOVIN 111	1037	375.5110038	131.5016483	2.855561193	1.11E-55	1.91E-52	UP
A1-A2-A3_no_rRNA.1_(paired)_contig_1264	sp|E9PAV3|NACAM_HUMAN 2078	466	154.4214121	48.74697881	3.167815028	5.44E-26	4.50E-23	UP
A1-A2-A3_no_rRNA.1_(paired)_contig_177	sp|P08548|LIN1_NYCCO 1260	767	205.4989259	42.65188908	4.818049805	2.85E-44	4.11E-41	UP
A1-A2-A3_no_rRNA.1_(paired)_contig_82	sp|Q17QD3|RFOX1_BOVIN 355	384	29.68586511	9.016074668	3.292548721	6.45E-06	0.001268688	UP
A1-A2-A3_no_rRNA.1_(paired)_contig_7543	-	553	22.15838829	8.368908368	2.647703538	0.000379316	0.04614619	UP
A1-A2-A3_no_rRNA.1_(paired)_contig_1474	sp|O00370|LORF2_HUMAN 1275	612	20.0703341	6.869390223	2.92170534	0.000288733	0.03595334	UP
A1-A2-A3_no_rRNA.1_(paired)_contig_2052	sp|Q6A1I3|AN32B_SHEEP 261	1461	110.0205235	52.73853943	2.086150369	4.97E-13	2.40E-10	UP
A1-A2-A3_no_rRNA.1_(paired)_contig_2588	sp|P19879|MIME_BOVIN 299	2130	60.88902939	29.60610434	2.056637668	1.42E-07	3.69E-05	UP
A1-A2-A3_no_rRNA.1_(paired)_contig_5324	-	405	34.4013976	16.57376689	2.075653521	8.59E-05	0.012569826	UP
A1-A2-A3_no_rRNA.1_(paired)_contig_969	sp|Q9UN81|LORF1_HUMAN 338	592	26.66938814	8.593368464	3.103484769	2.11E-05	0.00369331	UP
A1-A2-A3_no_rRNA.1_(paired)_contig_9461	sp|Q91V16|LYRM5_MOUSE 86	1043	41.26063207	16.73267165	2.465872332	1.40E-06	0.000318446	UP
A1-A2-A3_no_rRNA.1_(paired)_contig_6052	-	245	12.38343445	0.865182675	14.31308647	5.18E-05	0.00823734	UP
A1-A2-A3_no_rRNA.1_(paired)_contig_1859	-	290	50.78576229	3.28918586	15.44022273	1.42E-16	8.32E-14	UP
A1-A2-A3_no_rRNA.1_(paired)_contig_4024	sp|P24788|CD11B_MOUSE 784	912	35.656951	15.30117935	2.330340047	2.28E-05	0.003935158	UP
A1-A2-A3_no_rRNA.1_(paired)_contig_20475	-	366	24.94885262	9.652538955	2.584693285	0.000182293	0.024059002	UP
A1-A2-A3_no_rRNA.1_(paired)_contig_8289	sp|P82914|RT15_HUMAN 257	869	50.60693095	22.56294865	2.242921869	5.13E-07	0.000125549	UP
